# Supplementary material for: Study on the adsorption of nitrogen and phosphorus from biogas slurry by NaCl-modified zeolite
Source: PLoS One. 2017 May 19;12(5):e0176109. doi: 10.1371/journal.pone.0176109 (PMC5438112; doi:10.1371/journal.pone.0176109)
Supplement: S1 Fig — (XLSX) [file pone.0176109.s001.xlsx]

## Sheet: Sheet1
			nature zeolite		NaCl-modified zeolite
		degree	intensity	degree	intensity
		5.018	811.9	5.018	1505.2
		5.031	831.5	5.031	1517.8
		5.044	800.3	5.044	1509.5
		5.057	773.6	5.057	1476.3
		5.07	808.9	5.07	1542.9
		5.083	838.6	5.083	1497.4
		5.096	805	5.096	1504.2
		5.109	831.3	5.109	1466.4
		5.122	815.6	5.122	1485.2
		5.135	759.8	5.135	1507.9
		5.148	786.3	5.148	1460.9
		5.161	828.1	5.161	1485.1
		5.174	807.1	5.174	1485.3
		5.187	827.5	5.187	1493.4
		5.2	837	5.2	1457.4
		5.213	834.8	5.213	1438.1
		5.226	826	5.226	1434.5
		5.239	793.6	5.239	1467.7
		5.252	808.9	5.252	1502.2
		5.265	812.3	5.265	1495
		5.278	802.8	5.278	1521.7
		5.291	776.3	5.291	1484.8
		5.304	792.4	5.304	1470
		5.317	804.7	5.317	1514.5
		5.33	845.5	5.33	1492.2
		5.343	839.9	5.343	1453
		5.356	810.8	5.356	1466
		5.369	807.3	5.369	1512.4
		5.382	805.7	5.382	1531.8
		5.395	804.8	5.395	1461.6
		5.408	829.5	5.408	1455
		5.421	825.8	5.421	1498.6
		5.434	800.2	5.434	1482.7
		5.447	810.4	5.447	1477.1
		5.46	825.5	5.46	1491.7
		5.473	800.1	5.473	1492.4
		5.486	793.9	5.486	1482.5
		5.499	798.1	5.499	1454.2
		5.512	794.1	5.512	1471.1
		5.525	799.5	5.525	1492
		5.538	817.6	5.538	1460.4
		5.551	859	5.551	1464
		5.564	873.7	5.564	1485.2
		5.577	865.7	5.577	1496.7
		5.59	845.3	5.59	1501.9
		5.603	820.7	5.603	1483.9
		5.616	817.3	5.616	1483.9
		5.629	820.6	5.629	1484.4
		5.642	861	5.642	1463.2
		5.655	880	5.655	1475.2
		5.668	871.3	5.668	1527.7
		5.681	867.8	5.681	1503.1
		5.694	866.4	5.694	1484.9
		5.707	865.2	5.707	1508.4
		5.72	861.9	5.72	1467.6
		5.733	856.9	5.733	1467.8
		5.746	874.1	5.746	1457.9
		5.759	865.8	5.759	1467.4
		5.772	860	5.772	1463.2
		5.785	826.3	5.785	1447.4
		5.798	848.2	5.798	1417.7
		5.811	912.5	5.811	1467.3
		5.824	894	5.824	1502.2
		5.837	868.7	5.837	1483
		5.85	863.8	5.85	1478.5
		5.863	907.8	5.863	1458.6
		5.876	905	5.876	1425.7
		5.889	853.6	5.889	1472
		5.902	912	5.902	1454.6
		5.915	888	5.915	1461.6
		5.928	905	5.928	1431
		5.941	932.3	5.941	1414.4
		5.954	878.3	5.954	1441.4
		5.967	856.5	5.967	1473.3
		5.98	883.2	5.98	1458.1
		5.993	874	5.993	1484.4
		6.006	875.8	6.006	1502.5
		6.019	851.5	6.019	1483.3
		6.032	877.3	6.032	1465.1
		6.045	879	6.045	1476.6
		6.058	870.9	6.058	1499.2
		6.071	879.6	6.071	1497.5
		6.084	875.9	6.084	1462.3
		6.097	888.2	6.097	1505.5
		6.11	902.2	6.11	1512.9
		6.123	833.3	6.123	1509.8
		6.136	842.5	6.136	1484.2
		6.149	887.8	6.149	1493.3
		6.162	878.9	6.162	1592
		6.175	870.9	6.175	1518.9
		6.188	841.2	6.188	1479.3
		6.201	872.5	6.201	1483.9
		6.214	874	6.214	1506.4
		6.227	874	6.227	1462.7
		6.24	817.7	6.24	1550.6
		6.253	900.9	6.253	1498.4
		6.266	921.9	6.266	1534.2
		6.279	925.8	6.279	1518.5
		6.292	926	6.292	1551.7
		6.305	865.4	6.305	1519.8
		6.318	932.3	6.318	1487.4
		6.331	936.6	6.331	1515.8
		6.344	904.5	6.344	1567.2
		6.357	886.2	6.357	1587
		6.37	881.4	6.37	1535.2
		6.383	930	6.383	1542.9
		6.396	947.3	6.396	1552.7
		6.409	916.8	6.409	1551.5
		6.422	880.7	6.422	1556.7
		6.435	948.8	6.435	1579.7
		6.448	935.2	6.448	1585.8
		6.461	890.1	6.461	1567.2
		6.474	900.9	6.474	1594.5
		6.487	941.4	6.487	1548.2
		6.5	918	6.5	1524.2
		6.513	943.5	6.513	1560
		6.526	944.2	6.526	1536.2
		6.539	954.5	6.539	1504.9
		6.552	915.7	6.552	1549.5
		6.565	946	6.565	1560.8
		6.578	927.1	6.578	1542.4
		6.591	888.1	6.591	1574.4
		6.604	836.8	6.604	1554.2
		6.617	839.6	6.617	1498.1
		6.63	872	6.63	1494.1
		6.643	877.2	6.643	1514.9
		6.656	844.7	6.656	1488.9
		6.669	823	6.669	1494.4
		6.682	828.6	6.682	1486.8
		6.695	882.5	6.695	1465.1
		6.708	846.6	6.708	1449.3
		6.721	789.3	6.721	1442
		6.734	774.1	6.734	1474.9
		6.747	799	6.747	1488.2
		6.76	800.9	6.76	1462.2
		6.773	792.2	6.773	1472.6
		6.786	808.7	6.786	1501.6
		6.799	830.7	6.799	1510.6
		6.812	829	6.812	1508.9
		6.825	850.5	6.825	1508
		6.838	860.1	6.838	1494.6
		6.851	835	6.851	1486.3
		6.864	812.1	6.864	1507.8
		6.877	781.9	6.877	1505.7
		6.89	763.6	6.89	1473.7
		6.903	775.5	6.903	1446
		6.916	837.6	6.916	1444.4
		6.929	850.9	6.929	1466.8
		6.942	799.7	6.942	1462.8
		6.955	805.5	6.955	1444.7
		6.968	829.1	6.968	1461.7
		6.981	800.4	6.981	1500.6
		6.994	793.5	6.994	1487.1
		7.007	800	7.007	1461.4
		7.02	807.9	7.02	1486
		7.033	779.7	7.033	1498.7
		7.046	793.9	7.046	1462
		7.059	820.3	7.059	1487.5
		7.072	806.4	7.072	1470.5
		7.085	775.3	7.085	1494.9
		7.098	791	7.098	1479.6
		7.111	797.2	7.111	1445.8
		7.124	790.5	7.124	1466.4
		7.137	804.2	7.137	1459.1
		7.15	751.7	7.15	1510.9
		7.163	763.4	7.163	1530.3
		7.176	796.1	7.176	1492.8
		7.189	753.6	7.189	1479.1
		7.202	766.9	7.202	1455.6
		7.215	798.8	7.215	1456.5
		7.228	809.6	7.228	1473.4
		7.241	792.6	7.241	1502.6
		7.254	781.1	7.254	1506.7
		7.267	796.9	7.267	1520.6
		7.28	811.6	7.28	1471.7
		7.293	833.1	7.293	1514.1
		7.306	790.4	7.306	1414.5
		7.319	807.3	7.319	1460.5
		7.332	813.2	7.332	1453.9
		7.345	753	7.345	1435.4
		7.358	843	7.358	1470.8
		7.371	781.8	7.371	1467.7
		7.384	802.5	7.384	1460.3
		7.397	833.8	7.397	1516.3
		7.41	865	7.41	1452.6
		7.423	774.5	7.423	1435.2
		7.436	819.9	7.436	1513.9
		7.449	792.3	7.449	1486.5
		7.462	739.8	7.462	1468.8
		7.475	823.7	7.475	1410.2
		7.488	798	7.488	1428.1
		7.501	777.2	7.501	1487.5
		7.514	785.8	7.514	1465.4
		7.527	789.9	7.527	1430
		7.54	826.5	7.54	1446.3
		7.553	766.2	7.553	1488.9
		7.566	801.6	7.566	1432.6
		7.579	781.6	7.579	1416.9
		7.592	793.8	7.592	1437.2
		7.605	820.5	7.605	1473.6
		7.618	865.4	7.618	1444.5
		7.631	814.7	7.631	1470.4
		7.644	770.1	7.644	1493.4
		7.657	782.4	7.657	1501.2
		7.67	805.7	7.67	1475.3
		7.683	758.7	7.683	1433.5
		7.696	792.1	7.696	1488.5
		7.709	747.6	7.709	1484.2
		7.722	755.9	7.722	1434.1
		7.735	759.2	7.735	1464.6
		7.748	779.1	7.748	1494.1
		7.761	791.1	7.761	1464.1
		7.774	765.6	7.774	1481.6
		7.787	768	7.787	1482
		7.8	796.9	7.8	1467.8
		7.813	808.8	7.813	1424.9
		7.826	772.9	7.826	1451.4
		7.839	757.1	7.839	1444.5
		7.852	733.6	7.852	1448.6
		7.865	759.9	7.865	1427.3
		7.878	749.4	7.878	1444.4
		7.891	761.9	7.891	1445.6
		7.904	769.9	7.904	1446.5
		7.917	772.4	7.917	1439.6
		7.93	756.7	7.93	1451.6
		7.943	744.1	7.943	1467.2
		7.956	765.8	7.956	1436.2
		7.969	764.4	7.969	1455.7
		7.982	777.8	7.982	1473
		7.995	766.4	7.995	1463.9
		8.008	746.8	8.008	1418.3
		8.021	762.4	8.021	1449.8
		8.034	756.9	8.034	1478.3
		8.047	764.7	8.047	1464.3
		8.06	764.8	8.06	1432.3
		8.073	792.9	8.073	1394.9
		8.086	783.6	8.086	1419
		8.099	752.2	8.099	1453.7
		8.112	742.9	8.112	1443.4
		8.125	761.3	8.125	1412.5
		8.138	792.5	8.138	1415.2
		8.151	803.4	8.151	1429.1
		8.164	808.6	8.164	1445.8
		8.177	757.1	8.177	1462.4
		8.19	721.6	8.19	1460.5
		8.203	726.6	8.203	1468.5
		8.216	744.8	8.216	1441.4
		8.229	780.2	8.229	1403.5
		8.242	775.2	8.242	1399
		8.255	784.8	8.255	1406.5
		8.268	771.3	8.268	1409.3
		8.281	765.5	8.281	1413.8
		8.294	777.1	8.294	1427.6
		8.307	783.9	8.307	1408.4
		8.32	791.4	8.32	1411
		8.333	781.6	8.333	1424.8
		8.346	743.4	8.346	1433.9
		8.359	744.4	8.359	1463.1
		8.372	770	8.372	1493.8
		8.385	769.9	8.385	1465.6
		8.398	763.3	8.398	1445.8
		8.411	743.7	8.411	1473.6
		8.424	756.4	8.424	1441.7
		8.437	756.4	8.437	1426.6
		8.45	759.3	8.45	1410.8
		8.463	784.3	8.463	1430.4
		8.476	751.8	8.476	1427.9
		8.489	739.9	8.489	1439.9
		8.502	771.1	8.502	1394.5
		8.515	772.6	8.515	1466.7
		8.528	778.9	8.528	1445.8
		8.541	745.1	8.541	1436.3
		8.554	772.2	8.554	1467.5
		8.567	786.9	8.567	1430.7
		8.58	733.7	8.58	1464.8
		8.593	749.4	8.593	1428.6
		8.606	765.1	8.606	1401
		8.619	782.6	8.619	1408.8
		8.632	778.5	8.632	1424.2
		8.645	762.9	8.645	1453.2
		8.658	723.2	8.658	1455.8
		8.671	711	8.671	1461.9
		8.684	739.1	8.684	1459.2
		8.697	739.9	8.697	1443.6
		8.71	739.8	8.71	1483.8
		8.723	752.7	8.723	1451.8
		8.736	778	8.736	1428.7
		8.749	718.6	8.749	1365.9
		8.762	734.6	8.762	1438.2
		8.775	757	8.775	1411.2
		8.788	809.5	8.788	1368.6
		8.801	750.1	8.801	1432.9
		8.814	773.7	8.814	1422.1
		8.827	781.8	8.827	1440.6
		8.84	718	8.84	1414.8
		8.853	799.4	8.853	1415.9
		8.866	788.8	8.866	1408.4
		8.879	781.4	8.879	1420.2
		8.892	791.2	8.892	1399.6
		8.905	784.6	8.905	1387
		8.918	744	8.918	1459.7
		8.931	819.2	8.931	1429.2
		8.944	752.4	8.944	1429.4
		8.957	723.6	8.957	1466.1
		8.97	741	8.97	1467.5
		8.983	756.9	8.983	1409.4
		8.996	746.3	8.996	1384.7
		9.009	770	9.009	1454.2
		9.022	691.2	9.022	1429
		9.035	729.8	9.035	1401.3
		9.048	726.6	9.048	1426.2
		9.061	787.8	9.061	1457
		9.074	737.6	9.074	1417.2
		9.087	695	9.087	1430.8
		9.1	717.3	9.1	1465
		9.113	735.1	9.113	1435
		9.126	747.8	9.126	1429
		9.139	731.7	9.139	1434.7
		9.152	738.2	9.152	1449.2
		9.165	786.3	9.165	1435.3
		9.178	789.5	9.178	1427.3
		9.191	781.9	9.191	1440.3
		9.204	772.7	9.204	1448.8
		9.217	788.1	9.217	1484.1
		9.23	793.6	9.23	1446.3
		9.243	741.1	9.243	1433.2
		9.256	732.6	9.256	1440
		9.269	770.2	9.269	1436.2
		9.282	791.1	9.282	1458.6
		9.295	792.8	9.295	1477.4
		9.308	760.2	9.308	1475.1
		9.321	761.1	9.321	1475.6
		9.334	793.3	9.334	1476.8
		9.347	807.2	9.347	1465.5
		9.36	820	9.36	1466.6
		9.373	800.9	9.373	1484.8
		9.386	786.7	9.386	1496.8
		9.399	814.1	9.399	1494.7
		9.412	820.3	9.412	1501.1
		9.425	823.1	9.425	1514.7
		9.438	837.1	9.438	1535.9
		9.451	865.6	9.451	1530.4
		9.464	876.7	9.464	1539.1
		9.477	901.6	9.477	1584
		9.49	927	9.49	1587.7
		9.503	898.2	9.503	1575.5
		9.516	922.9	9.516	1601.8
		9.529	927.8	9.529	1620.2
		9.542	905.3	9.542	1605.7
		9.555	940.4	9.555	1644
		9.568	973.5	9.568	1708.7
		9.581	998.3	9.581	1732.6
		9.594	985.2	9.594	1720.8
		9.607	1019.4	9.607	1720.5
		9.62	1046.4	9.62	1768.5
		9.633	1073.6	9.633	1811
		9.646	1134.3	9.646	1852
		9.659	1155	9.659	1873
		9.672	1195.4	9.672	1911
		9.685	1229.1	9.685	1959
		9.698	1261.7	9.698	1962.1
		9.711	1363.2	9.711	1958.3
		9.724	1383.2	9.724	2020.5
		9.737	1401.1	9.737	2005.9
		9.75	1416.8	9.75	2048.6
		9.763	1376.2	9.763	1969.6
		9.776	1436.4	9.776	1983.4
		9.789	1452.5	9.789	1985.9
		9.802	1408.3	9.802	2025.8
		9.815	1408.5	9.815	1960.5
		9.828	1479.3	9.828	1833.7
		9.841	1356.3	9.841	1816
		9.854	1255.4	9.854	1796.3
		9.867	1166.5	9.867	1720.6
		9.88	1057.3	9.88	1587.7
		9.893	972.6	9.893	1534.8
		9.906	966.1	9.906	1538.8
		9.919	828.1	9.919	1433.1
		9.932	803.4	9.932	1453.1
		9.945	756.8	9.945	1430.8
		9.958	767.8	9.958	1451.9
		9.971	762.5	9.971	1462.4
		9.984	782.6	9.984	1431.7
		9.997	694.9	9.997	1423.3
		10.01	702.6	10.01	1368.3
		10.023	690.5	10.023	1429.3
		10.036	752.3	10.036	1375.5
		10.049	722.7	10.049	1351.7
		10.062	717.1	10.062	1384.8
		10.075	745.8	10.075	1352.7
		10.088	700	10.088	1376.6
		10.101	699	10.101	1355.1
		10.114	697	10.114	1374.9
		10.127	761.1	10.127	1367.1
		10.14	701.4	10.14	1395.3
		10.153	695.2	10.153	1323.5
		10.166	729.4	10.166	1382.2
		10.179	718.7	10.179	1362.3
		10.192	721.7	10.192	1378.8
		10.205	662.7	10.205	1380.9
		10.218	620.4	10.218	1385.6
		10.231	654.2	10.231	1384.2
		10.244	733.4	10.244	1361.6
		10.257	681.7	10.257	1347.5
		10.27	674.9	10.27	1313.5
		10.283	684.5	10.283	1326.4
		10.296	654.3	10.296	1368.5
		10.309	708.3	10.309	1353.8
		10.322	700.6	10.322	1364.2
		10.335	647.3	10.335	1388.5
		10.348	673	10.348	1365.2
		10.361	685.8	10.361	1413.9
		10.374	681.4	10.374	1351.2
		10.387	661.1	10.387	1361.2
		10.4	681.7	10.4	1352.7
		10.413	729.7	10.413	1334.2
		10.426	682.8	10.426	1330.8
		10.439	657.3	10.439	1326.5
		10.452	667.6	10.452	1349.4
		10.465	658.2	10.465	1324.5
		10.478	636.5	10.478	1359.4
		10.491	665.4	10.491	1357.4
		10.504	696.1	10.504	1379.1
		10.517	678.2	10.517	1321.7
		10.53	650	10.53	1319.9
		10.543	672.1	10.543	1336
		10.556	663.9	10.556	1372.6
		10.569	659.8	10.569	1361.1
		10.582	675.5	10.582	1353.3
		10.595	709.7	10.595	1329
		10.608	701.8	10.608	1346.7
		10.621	668.7	10.621	1358.2
		10.634	654.6	10.634	1317.2
		10.647	677.2	10.647	1331.7
		10.66	674.9	10.66	1343.5
		10.673	661	10.673	1317.6
		10.686	671.1	10.686	1339
		10.699	676.2	10.699	1336.4
		10.712	660.5	10.712	1322.7
		10.725	647.4	10.725	1331.5
		10.738	632.5	10.738	1337.2
		10.751	650.6	10.751	1342
		10.764	666	10.764	1357.5
		10.777	655.4	10.777	1373.5
		10.79	650.3	10.79	1356.2
		10.803	661.7	10.803	1326.2
		10.816	667.5	10.816	1323.7
		10.829	642	10.829	1339.5
		10.842	642.6	10.842	1358.7
		10.855	658.3	10.855	1359.2
		10.868	682.7	10.868	1361.8
		10.881	696.8	10.881	1368.9
		10.894	685.6	10.894	1340
		10.907	693.7	10.907	1350.7
		10.92	712.8	10.92	1350.5
		10.933	693.9	10.933	1369.5
		10.946	665.8	10.946	1381.8
		10.959	677.4	10.959	1394.5
		10.972	687.2	10.972	1401.8
		10.985	708.6	10.985	1353
		10.998	721.1	10.998	1341.5
		11.011	715.6	11.011	1357.4
		11.024	711.9	11.024	1415
		11.037	717.8	11.037	1423.5
		11.05	751.7	11.05	1403.2
		11.063	730.5	11.063	1407.2
		11.076	745.1	11.076	1451.1
		11.089	762.2	11.089	1438.5
		11.102	748.2	11.102	1514.5
		11.115	772	11.115	1515.7
		11.128	813.5	11.128	1466.2
		11.141	806.3	11.141	1520.5
		11.154	832.9	11.154	1530.7
		11.167	824.5	11.167	1498.3
		11.18	844.1	11.18	1464.2
		11.193	783.6	11.193	1451.5
		11.206	737.4	11.206	1419.2
		11.219	676.1	11.219	1368.9
		11.232	643.6	11.232	1390.1
		11.245	674.2	11.245	1346.9
		11.258	660.7	11.258	1297.3
		11.271	692.9	11.271	1323
		11.284	680.4	11.284	1334.4
		11.297	647.3	11.297	1297.1
		11.31	630	11.31	1313.1
		11.323	618.3	11.323	1272.5
		11.336	610.5	11.336	1303.7
		11.349	633.6	11.349	1299.4
		11.362	658.4	11.362	1308.1
		11.375	604.1	11.375	1332.2
		11.388	633.8	11.388	1337
		11.401	625.1	11.401	1297.9
		11.414	628.9	11.414	1292
		11.427	614.1	11.427	1286
		11.44	681.9	11.44	1274.2
		11.453	629.4	11.453	1311
		11.466	548.9	11.466	1332.3
		11.479	631	11.479	1301.5
		11.492	602.9	11.492	1270.7
		11.505	614.1	11.505	1293.3
		11.518	622.4	11.518	1309.8
		11.531	589.1	11.531	1318.3
		11.544	628.5	11.544	1323.5
		11.557	607	11.557	1307.9
		11.57	606.7	11.57	1285.6
		11.583	599.1	11.583	1296.1
		11.596	607.5	11.596	1285
		11.609	602.2	11.609	1322.4
		11.622	618.8	11.622	1296
		11.635	595.3	11.635	1287.5
		11.648	606.5	11.648	1302.7
		11.661	614.1	11.661	1257.9
		11.674	613.4	11.674	1297
		11.687	629.7	11.687	1274
		11.7	606.5	11.7	1244.6
		11.713	620.7	11.713	1303.4
		11.726	596.4	11.726	1298.2
		11.739	571.1	11.739	1244.1
		11.752	598.8	11.752	1262.6
		11.765	572.4	11.765	1269.6
		11.778	584.4	11.778	1285.4
		11.791	589	11.791	1271.9
		11.804	594.8	11.804	1269.7
		11.817	594.5	11.817	1276.9
		11.83	595.1	11.83	1259.1
		11.843	613.6	11.843	1239.2
		11.856	610	11.856	1271.4
		11.869	602.7	11.869	1279.5
		11.882	609.1	11.882	1282.4
		11.895	630.2	11.895	1276.8
		11.908	620.6	11.908	1270.4
		11.921	624.4	11.921	1291
		11.934	605.5	11.934	1276.1
		11.947	616.9	11.947	1256.2
		11.96	618.2	11.96	1262.6
		11.973	583	11.973	1274.9
		11.986	598.8	11.986	1283.4
		11.999	609.1	11.999	1303.9
		12.012	572.8	12.012	1274.2
		12.025	553.6	12.025	1256.3
		12.038	583.5	12.038	1266.2
		12.051	601.7	12.051	1266.7
		12.064	604.1	12.064	1266.9
		12.077	600.5	12.077	1275.5
		12.09	588	12.09	1291.4
		12.103	586.1	12.103	1290.2
		12.116	597.6	12.116	1277.6
		12.129	616.2	12.129	1267.1
		12.142	593.1	12.142	1263.3
		12.155	550.8	12.155	1257.4
		12.168	539.9	12.168	1254.9
		12.181	576.2	12.181	1271.5
		12.194	600.5	12.194	1273.4
		12.207	569.8	12.207	1239
		12.22	584.4	12.22	1234.3
		12.233	596.8	12.233	1237.2
		12.246	596.2	12.246	1244.3
		12.259	597.3	12.259	1280.7
		12.272	592.4	12.272	1287.9
		12.285	550.7	12.285	1255.7
		12.298	545	12.298	1265.2
		12.311	601.5	12.311	1277
		12.324	593.9	12.324	1258.9
		12.337	599.5	12.337	1262.8
		12.35	599.2	12.35	1264.1
		12.363	590.6	12.363	1255.3
		12.376	587.7	12.376	1251.5
		12.389	571.6	12.389	1252.2
		12.402	564.5	12.402	1261.8
		12.415	580.8	12.415	1299.2
		12.428	572.2	12.428	1302.3
		12.441	548.9	12.441	1293.7
		12.454	565.3	12.454	1286.2
		12.467	577	12.467	1216.8
		12.48	542.7	12.48	1249.7
		12.493	594.9	12.493	1242.4
		12.506	568.5	12.506	1251.6
		12.519	572.5	12.519	1251
		12.532	565	12.532	1279.1
		12.545	618.3	12.545	1263.1
		12.558	567.6	12.558	1270.6
		12.571	581.4	12.571	1307.9
		12.584	556.8	12.584	1265.4
		12.597	574.3	12.597	1277
		12.61	602.2	12.61	1271.8
		12.623	582.6	12.623	1225.2
		12.636	567.1	12.636	1280.3
		12.649	569.7	12.649	1232.5
		12.662	595.4	12.662	1239
		12.675	583.7	12.675	1222.4
		12.688	555.8	12.688	1254.2
		12.701	640.8	12.701	1259.6
		12.714	587.2	12.714	1285.6
		12.727	600.9	12.727	1252.1
		12.74	556.3	12.74	1296.7
		12.753	590.4	12.753	1274.4
		12.766	562.8	12.766	1321.6
		12.779	575.5	12.779	1319.2
		12.792	632.2	12.792	1296.1
		12.805	565.2	12.805	1290.3
		12.818	633.8	12.818	1255.5
		12.831	639.9	12.831	1303.8
		12.844	619.9	12.844	1299.8
		12.857	636.1	12.857	1279.1
		12.87	647.8	12.87	1310.9
		12.883	654.3	12.883	1352.1
		12.896	691.7	12.896	1342.2
		12.909	640.9	12.909	1311.5
		12.922	650.8	12.922	1353.1
		12.935	679.3	12.935	1368.6
		12.948	658.2	12.948	1361.7
		12.961	688.4	12.961	1331.2
		12.974	686.2	12.974	1377.1
		12.987	694.4	12.987	1383.4
		13	701.8	13	1401.1
		13.013	688.1	13.013	1424
		13.026	704.1	13.026	1402.7
		13.039	729.9	13.039	1448.5
		13.052	709.6	13.052	1407.7
		13.065	716.6	13.065	1372.6
		13.078	698.5	13.078	1358.9
		13.091	684.2	13.091	1382.1
		13.104	675.6	13.104	1315.6
		13.117	660.3	13.117	1316.7
		13.13	666.8	13.13	1347.4
		13.143	696	13.143	1361.8
		13.156	705	13.156	1374.4
		13.169	662.1	13.169	1357.1
		13.182	614.8	13.182	1369.6
		13.195	648.1	13.195	1369.1
		13.208	651.1	13.208	1405.8
		13.221	676.1	13.221	1422.9
		13.234	716.8	13.234	1399.5
		13.247	766.1	13.247	1415.2
		13.26	796.4	13.26	1432.4
		13.273	810	13.273	1410.9
		13.286	843.5	13.286	1424.2
		13.299	879.4	13.299	1486.9
		13.312	871.4	13.312	1525.7
		13.325	861.5	13.325	1526.1
		13.338	891.6	13.338	1539.1
		13.351	913.5	13.351	1562.9
		13.364	901.6	13.364	1574.6
		13.377	920.9	13.377	1586.1
		13.39	954	13.39	1600.4
		13.403	991.5	13.403	1606.5
		13.416	979.4	13.416	1609.8
		13.429	936.7	13.429	1615.4
		13.442	951.7	13.442	1599.7
		13.455	941.2	13.455	1556.7
		13.468	930.1	13.468	1506.3
		13.481	924.3	13.481	1463.8
		13.494	889.7	13.494	1423.5
		13.507	843	13.507	1393.6
		13.52	801.6	13.52	1379.7
		13.533	789.3	13.533	1374.7
		13.546	765.8	13.546	1379.6
		13.559	732.2	13.559	1339.3
		13.572	700.8	13.572	1352.1
		13.585	658	13.585	1349.4
		13.598	687.5	13.598	1327.1
		13.611	682.6	13.611	1345.6
		13.624	626.1	13.624	1361.7
		13.637	662.8	13.637	1353.2
		13.65	654.6	13.65	1319.3
		13.663	589.8	13.663	1351.9
		13.676	626.5	13.676	1333.7
		13.689	649.2	13.689	1331.8
		13.702	653.6	13.702	1320.9
		13.715	650.9	13.715	1334
		13.728	681.7	13.728	1334.6
		13.741	679.9	13.741	1367.9
		13.754	672.8	13.754	1342.9
		13.767	698.5	13.767	1340.7
		13.78	688.1	13.78	1352.8
		13.793	632.7	13.793	1361.1
		13.806	666.2	13.806	1304.9
		13.819	660.5	13.819	1345.2
		13.832	707.8	13.832	1367
		13.845	662.1	13.845	1363.2
		13.858	669.3	13.858	1321.6
		13.871	604.7	13.871	1363.3
		13.884	619.8	13.884	1285.3
		13.897	645.2	13.897	1295.4
		13.91	622.9	13.91	1299.1
		13.923	628.8	13.923	1296.2
		13.936	606.6	13.936	1258
		13.949	609.8	13.949	1268.1
		13.962	555.8	13.962	1242.2
		13.975	584.7	13.975	1230.8
		13.988	596.3	13.988	1246.4
		14.001	557.1	14.001	1256.6
		14.014	592	14.014	1242.1
		14.027	592.8	14.027	1245.2
		14.04	577	14.04	1262
		14.053	565.1	14.053	1229.3
		14.066	524.8	14.066	1264.3
		14.079	534.7	14.079	1265
		14.092	579.2	14.092	1240
		14.105	535.4	14.105	1239
		14.118	521.7	14.118	1241.8
		14.131	536.8	14.131	1271.8
		14.144	567.5	14.144	1274.9
		14.157	542.7	14.157	1258.6
		14.17	567.9	14.17	1224.6
		14.183	533.6	14.183	1204.1
		14.196	529.9	14.196	1223.1
		14.209	517.8	14.209	1224.3
		14.222	501.4	14.222	1197.3
		14.235	499	14.235	1195.6
		14.248	576.4	14.248	1208.6
		14.261	576.9	14.261	1215.2
		14.274	533.8	14.274	1221.7
		14.287	553.4	14.287	1234.4
		14.3	572.8	14.3	1213.8
		14.313	545.1	14.313	1205.6
		14.326	547.2	14.326	1223.8
		14.339	562.3	14.339	1212.8
		14.352	571.3	14.352	1221.7
		14.365	566.2	14.365	1240.3
		14.378	552.1	14.378	1258.4
		14.391	545.1	14.391	1294.5
		14.404	559.2	14.404	1269.9
		14.417	562.9	14.417	1267.4
		14.43	569.7	14.43	1299.4
		14.443	591.7	14.443	1272.9
		14.456	564.5	14.456	1268.3
		14.469	561.5	14.469	1265.9
		14.482	576	14.482	1288.5
		14.495	606.8	14.495	1276.5
		14.508	595.9	14.508	1252.1
		14.521	564.9	14.521	1251.7
		14.534	573.1	14.534	1279.9
		14.547	584	14.547	1293.2
		14.56	599.7	14.56	1293.2
		14.573	594.6	14.573	1289.8
		14.586	583.4	14.586	1269.5
		14.599	557.2	14.599	1266.2
		14.612	580.8	14.612	1266.8
		14.625	605.1	14.625	1232.7
		14.638	581.1	14.638	1218.2
		14.651	559.5	14.651	1216.9
		14.664	570.8	14.664	1215.3
		14.677	569.5	14.677	1238
		14.69	550	14.69	1238.4
		14.703	546	14.703	1228.4
		14.716	533.9	14.716	1222.9
		14.729	522.5	14.729	1209.1
		14.742	528.1	14.742	1220.9
		14.755	533.1	14.755	1219.7
		14.768	532	14.768	1198.6
		14.781	531.1	14.781	1191.9
		14.794	544	14.794	1200.1
		14.807	532.3	14.807	1204.6
		14.82	507.6	14.82	1199.8
		14.833	523.9	14.833	1217.9
		14.846	518.9	14.846	1202.5
		14.859	544	14.859	1221.1
		14.872	565	14.872	1251.3
		14.885	575.8	14.885	1251.7
		14.898	557.9	14.898	1230.6
		14.911	548.3	14.911	1222.7
		14.924	554.7	14.924	1254.2
		14.937	583.3	14.937	1249.1
		14.95	562	14.95	1212.6
		14.963	513.2	14.963	1212.2
		14.976	528	14.976	1228.9
		14.989	564.3	14.989	1192.9
		15.002	565.6	15.002	1214.5
		15.015	528.4	15.015	1217.1
		15.028	538.1	15.028	1201.7
		15.041	523.3	15.041	1206.6
		15.054	538.3	15.054	1190.9
		15.067	553.4	15.067	1237.5
		15.08	556	15.08	1225.7
		15.093	563.7	15.093	1240.1
		15.106	575.6	15.106	1229.4
		15.119	561.2	15.119	1253.9
		15.132	560.5	15.132	1267.8
		15.145	559.9	15.145	1308.1
		15.158	590.5	15.158	1262.8
		15.171	559.3	15.171	1279.7
		15.184	605.1	15.184	1284.9
		15.197	640.7	15.197	1288.7
		15.21	596.6	15.21	1274.3
		15.223	625.8	15.223	1300.6
		15.236	617.3	15.236	1291.8
		15.249	636.4	15.249	1332.7
		15.262	587	15.262	1338
		15.275	666.2	15.275	1296.6
		15.288	604.9	15.288	1305.1
		15.301	621.2	15.301	1263.4
		15.314	602.6	15.314	1198.9
		15.327	621.1	15.327	1299
		15.34	573.3	15.34	1243.9
		15.353	607.9	15.353	1234
		15.366	584.3	15.366	1190.5
		15.379	515.5	15.379	1222.3
		15.392	492.7	15.392	1236.6
		15.405	492	15.405	1213
		15.418	499.6	15.418	1184.5
		15.431	517.8	15.431	1154.8
		15.444	489.3	15.444	1176.2
		15.457	510	15.457	1179.8
		15.47	502.9	15.47	1190.9
		15.483	524.5	15.483	1149.8
		15.496	495.9	15.496	1193.9
		15.509	469.2	15.509	1200.9
		15.522	515.5	15.522	1209.7
		15.535	486.9	15.535	1186.9
		15.548	487.8	15.548	1183
		15.561	473.9	15.561	1154.5
		15.574	473.5	15.574	1185.5
		15.587	499.4	15.587	1204.5
		15.6	530.1	15.6	1149.5
		15.613	493.6	15.613	1157.6
		15.626	450.6	15.626	1159.1
		15.639	461.5	15.639	1165
		15.652	469.3	15.652	1203.9
		15.665	486.7	15.665	1209.7
		15.678	492	15.678	1160.8
		15.691	482.4	15.691	1185
		15.704	473.2	15.704	1177.8
		15.717	485.4	15.717	1163.5
		15.73	518.7	15.73	1161
		15.743	508.3	15.743	1164.5
		15.756	514.9	15.756	1159.8
		15.769	522.7	15.769	1153.6
		15.782	501.5	15.782	1170.1
		15.795	522	15.795	1163.8
		15.808	509.4	15.808	1182.7
		15.821	487.6	15.821	1186.7
		15.834	482.1	15.834	1152.6
		15.847	471.1	15.847	1154
		15.86	484.5	15.86	1155.8
		15.873	475.4	15.873	1149.4
		15.886	471.6	15.886	1163.8
		15.899	472	15.899	1175.7
		15.912	474.4	15.912	1159.3
		15.925	478.9	15.925	1175.2
		15.938	482.4	15.938	1173.7
		15.951	483.3	15.951	1167.5
		15.964	460.8	15.964	1157.7
		15.977	453.4	15.977	1147.9
		15.99	480.4	15.99	1144.7
		16.003	481.9	16.003	1153.1
		16.016	486.2	16.016	1189.7
		16.029	485.8	16.029	1203.2
		16.042	458.8	16.042	1177.7
		16.055	446.1	16.055	1150.4
		16.068	440.3	16.068	1151.8
		16.081	449.6	16.081	1145
		16.094	458	16.094	1159.7
		16.107	473.6	16.107	1181.6
		16.12	486.3	16.12	1159.2
		16.133	472	16.133	1166.6
		16.146	472.9	16.146	1158
		16.159	455.7	16.159	1138.9
		16.172	426.9	16.172	1148.8
		16.185	448.5	16.185	1207.2
		16.198	458.2	16.198	1194.8
		16.211	441.6	16.211	1165.3
		16.224	433.7	16.224	1149.3
		16.237	470.9	16.237	1173.8
		16.25	474.4	16.25	1171.2
		16.263	467.2	16.263	1153.4
		16.276	454.9	16.276	1182.4
		16.289	462.4	16.289	1125.8
		16.302	470.8	16.302	1143.9
		16.315	454.4	16.315	1161.9
		16.328	445.5	16.328	1138.9
		16.341	444.7	16.341	1148.3
		16.354	460	16.354	1115.6
		16.367	469.2	16.367	1162.7
		16.38	450.6	16.38	1199.2
		16.393	435.1	16.393	1139.5
		16.406	457.6	16.406	1160.4
		16.419	478.6	16.419	1155.6
		16.432	458.9	16.432	1147.3
		16.445	497.2	16.445	1156.4
		16.458	483.3	16.458	1152.2
		16.471	504.9	16.471	1175.4
		16.484	468	16.484	1179.8
		16.497	494.6	16.497	1190.4
		16.51	456.1	16.51	1180.7
		16.523	448	16.523	1141.7
		16.536	439.7	16.536	1159.1
		16.549	445.6	16.549	1189.9
		16.562	445.7	16.562	1198.7
		16.575	502	16.575	1184.6
		16.588	488.9	16.588	1203.1
		16.601	503.5	16.601	1122.5
		16.614	470.4	16.614	1195.7
		16.627	427.6	16.627	1159
		16.64	487.6	16.64	1157.6
		16.653	462.1	16.653	1133.2
		16.666	483.9	16.666	1159.9
		16.679	453.4	16.679	1193.5
		16.692	426.7	16.692	1176.4
		16.705	431.8	16.705	1171.2
		16.718	499.9	16.718	1147.1
		16.731	463.3	16.731	1167.8
		16.744	463.8	16.744	1167.1
		16.757	516.8	16.757	1153.1
		16.77	491.7	16.77	1170.3
		16.783	463.6	16.783	1165.7
		16.796	490.6	16.796	1181.1
		16.809	503.8	16.809	1215.8
		16.822	570.7	16.822	1234
		16.835	561.8	16.835	1236.9
		16.848	528.2	16.848	1214.7
		16.861	542.5	16.861	1255.9
		16.874	592	16.874	1246.4
		16.887	549.7	16.887	1231.4
		16.9	577.4	16.9	1218.4
		16.913	531.9	16.913	1189.4
		16.926	513.4	16.926	1167.1
		16.939	525.4	16.939	1159.1
		16.952	525.9	16.952	1141.7
		16.965	488.2	16.965	1168.5
		16.978	481.5	16.978	1144.7
		16.991	481.5	16.991	1171.4
		17.004	478.8	17.004	1171.5
		17.017	478.7	17.017	1149.5
		17.03	484.7	17.03	1139.4
		17.043	465.8	17.043	1148.6
		17.056	466.8	17.056	1179.5
		17.069	483.4	17.069	1168.3
		17.082	458.5	17.082	1158
		17.095	455.4	17.095	1144
		17.108	469.6	17.108	1160
		17.121	485	17.121	1185.6
		17.134	499.9	17.134	1176.4
		17.147	482.4	17.147	1182.1
		17.16	475.2	17.16	1159.4
		17.173	513.7	17.173	1194.2
		17.186	518	17.186	1226.6
		17.199	536.6	17.199	1243.8
		17.212	527.9	17.212	1245.4
		17.225	523.1	17.225	1205.7
		17.238	564	17.238	1233.4
		17.251	578.3	17.251	1261.9
		17.264	594.1	17.264	1282.7
		17.277	606.1	17.277	1292.1
		17.29	629.6	17.29	1299.9
		17.303	637.1	17.303	1305.7
		17.316	636.5	17.316	1277.5
		17.329	648.6	17.329	1267.4
		17.342	614.2	17.342	1250.4
		17.355	613.6	17.355	1231.8
		17.368	630.9	17.368	1226.3
		17.381	589.5	17.381	1219.5
		17.394	551.9	17.394	1210
		17.407	542.9	17.407	1189.7
		17.42	529.1	17.42	1193.5
		17.433	499.7	17.433	1206.3
		17.446	508.6	17.446	1202.8
		17.459	509.1	17.459	1192.6
		17.472	487.5	17.472	1204.9
		17.485	509.7	17.485	1203.9
		17.498	516.3	17.498	1198.1
		17.511	507.3	17.511	1198.2
		17.524	506.3	17.524	1186.5
		17.537	513.6	17.537	1165
		17.55	511.9	17.55	1156.6
		17.563	490.6	17.563	1158.4
		17.576	503.5	17.576	1147.2
		17.589	466.8	17.589	1131.6
		17.602	446.6	17.602	1138.8
		17.615	474	17.615	1134.8
		17.628	466.1	17.628	1119.8
		17.641	439.1	17.641	1125.3
		17.654	482.9	17.654	1124.3
		17.667	451.2	17.667	1122.5
		17.68	450.7	17.68	1123.1
		17.693	444.7	17.693	1089.4
		17.706	448.5	17.706	1112.1
		17.719	469.7	17.719	1139.1
		17.732	429.3	17.732	1150.9
		17.745	473.6	17.745	1147.2
		17.758	443.3	17.758	1150.2
		17.771	443.3	17.771	1136.5
		17.784	431.7	17.784	1138.1
		17.797	418	17.797	1136.6
		17.81	418.2	17.81	1158.8
		17.823	424.5	17.823	1150.1
		17.836	456.6	17.836	1145.5
		17.849	427.6	17.849	1100.1
		17.862	433.6	17.862	1130.1
		17.875	437.3	17.875	1130.6
		17.888	403.8	17.888	1125.5
		17.901	415.2	17.901	1131.9
		17.914	418	17.914	1112.6
		17.927	417.5	17.927	1124.9
		17.94	430.8	17.94	1120.9
		17.953	421.1	17.953	1117.8
		17.966	427.9	17.966	1105
		17.979	408.1	17.979	1112.9
		17.992	402.1	17.992	1100.2
		18.005	381.6	18.005	1123.4
		18.018	444.6	18.018	1116.3
		18.031	448	18.031	1131.3
		18.044	441.4	18.044	1143.3
		18.057	439.1	18.057	1142.1
		18.07	413.1	18.07	1130
		18.083	413.7	18.083	1120.8
		18.096	414	18.096	1148.9
		18.109	431.9	18.109	1144
		18.122	433.1	18.122	1134.2
		18.135	415.5	18.135	1137.4
		18.148	438.1	18.148	1159.6
		18.161	454	18.161	1124.5
		18.174	444.2	18.174	1125.6
		18.187	446.2	18.187	1132.8
		18.2	416.5	18.2	1115
		18.213	440.2	18.213	1124
		18.226	428.5	18.226	1110.9
		18.239	450.2	18.239	1109.4
		18.252	434.2	18.252	1117.1
		18.265	459	18.265	1119.8
		18.278	438.2	18.278	1106.2
		18.291	430.5	18.291	1117.1
		18.304	425.8	18.304	1108.6
		18.317	438	18.317	1123.1
		18.33	467.7	18.33	1103.9
		18.343	435.5	18.343	1114.8
		18.356	440.2	18.356	1124.4
		18.369	433.7	18.369	1150.7
		18.382	409.2	18.382	1117.4
		18.395	415.9	18.395	1099.7
		18.408	435.7	18.408	1093
		18.421	409.2	18.421	1144.1
		18.434	397.8	18.434	1116.1
		18.447	414.4	18.447	1113
		18.46	433.9	18.46	1119
		18.473	415.1	18.473	1125.3
		18.486	411.7	18.486	1109.3
		18.499	421.2	18.499	1107.1
		18.512	421.4	18.512	1119.5
		18.525	410.6	18.525	1127.8
		18.538	397.3	18.538	1135.4
		18.551	411.4	18.551	1143
		18.564	407.4	18.564	1147.5
		18.577	415.1	18.577	1155.5
		18.59	438.2	18.59	1154.6
		18.603	436.9	18.603	1119
		18.616	412.2	18.616	1085.9
		18.629	398.5	18.629	1102.9
		18.642	410.4	18.642	1121.6
		18.655	421.7	18.655	1101.2
		18.668	449.5	18.668	1083.1
		18.681	435.1	18.681	1090.2
		18.694	390.8	18.694	1132.7
		18.707	413.6	18.707	1155.9
		18.72	429.3	18.72	1138.7
		18.733	416.3	18.733	1133.3
		18.746	436.8	18.746	1123.1
		18.759	434.5	18.759	1146.3
		18.772	397	18.772	1145.1
		18.785	417.1	18.785	1122.2
		18.798	437.5	18.798	1156.5
		18.811	445.9	18.811	1157.6
		18.824	430.1	18.824	1132.2
		18.837	418.6	18.837	1153.7
		18.85	452.6	18.85	1153.4
		18.863	457.9	18.863	1147.4
		18.876	456.4	18.876	1151.3
		18.889	476	18.889	1171.4
		18.902	455.6	18.902	1152.4
		18.915	447.3	18.915	1129.9
		18.928	477.8	18.928	1199.6
		18.941	504.6	18.941	1238.6
		18.954	496.5	18.954	1230.2
		18.967	520.9	18.967	1233.5
		18.98	538	18.98	1239.1
		18.993	572.4	18.993	1261.2
		19.006	562.4	19.006	1251.2
		19.019	557.4	19.019	1236.8
		19.032	544.5	19.032	1235.4
		19.045	536.9	19.045	1239.3
		19.058	543.2	19.058	1252.2
		19.071	509	19.071	1180.4
		19.084	510.2	19.084	1203
		19.097	536.2	19.097	1170.4
		19.11	483.7	19.11	1174.4
		19.123	495	19.123	1149.9
		19.136	493.8	19.136	1189.1
		19.149	484.8	19.149	1156.9
		19.162	493.6	19.162	1147.4
		19.175	504.1	19.175	1151.3
		19.188	438.6	19.188	1157.4
		19.201	458.3	19.201	1187.4
		19.214	448.1	19.214	1163.2
		19.227	450.5	19.227	1166.1
		19.24	462	19.24	1168.7
		19.253	463.8	19.253	1158
		19.266	502.9	19.266	1159.1
		19.279	491	19.279	1172.1
		19.292	512.8	19.292	1215.6
		19.305	515	19.305	1183.6
		19.318	498.5	19.318	1204.4
		19.331	488.4	19.331	1207.9
		19.344	522.3	19.344	1205.1
		19.357	540	19.357	1207.8
		19.37	519.6	19.37	1220.1
		19.383	497.7	19.383	1239.4
		19.396	498.7	19.396	1255.6
		19.409	529.7	19.409	1265.1
		19.422	581.2	19.422	1311.5
		19.435	614.4	19.435	1284.4
		19.448	556.1	19.448	1259.1
		19.461	590.1	19.461	1310.3
		19.474	599.6	19.474	1332.6
		19.487	609.3	19.487	1325.7
		19.5	626.8	19.5	1331.5
		19.513	658.8	19.513	1379.1
		19.526	718.6	19.526	1401.2
		19.539	710.9	19.539	1441.7
		19.552	669.5	19.552	1468.4
		19.565	707.8	19.565	1447.9
		19.578	751.2	19.578	1376.8
		19.591	733.3	19.591	1400.7
		19.604	746.1	19.604	1441.1
		19.617	761.9	19.617	1429.2
		19.63	785.5	19.63	1419.1
		19.643	739.5	19.643	1412.2
		19.656	691.9	19.656	1382.9
		19.669	704.9	19.669	1390.3
		19.682	714.3	19.682	1373.7
		19.695	711.9	19.695	1360.3
		19.708	673.3	19.708	1331.4
		19.721	672.9	19.721	1335.9
		19.734	667	19.734	1315.6
		19.747	644.8	19.747	1321.3
		19.76	631.3	19.76	1281.6
		19.773	624.9	19.773	1232
		19.786	584.3	19.786	1259.3
		19.799	567.3	19.799	1250.8
		19.812	567.8	19.812	1246.2
		19.825	576.1	19.825	1253.9
		19.838	566.2	19.838	1206.2
		19.851	541.7	19.851	1231.2
		19.864	541.3	19.864	1246
		19.877	548.5	19.877	1209.5
		19.89	540.4	19.89	1189.4
		19.903	513.6	19.903	1188.4
		19.916	509.9	19.916	1208.4
		19.929	504.3	19.929	1178.6
		19.942	482	19.942	1187.5
		19.955	477	19.955	1220.6
		19.968	464.1	19.968	1182
		19.981	470.1	19.981	1157.3
		19.994	496.6	19.994	1165.3
		20.007	480.6	20.007	1172.4
		20.02	459.7	20.02	1173.5
		20.033	476.8	20.033	1197.2
		20.046	494.2	20.046	1198.5
		20.059	480.5	20.059	1192.8
		20.072	466.7	20.072	1210
		20.085	477.4	20.085	1184.9
		20.098	452.6	20.098	1172.5
		20.111	462.1	20.111	1197.9
		20.124	484.5	20.124	1178
		20.137	473.1	20.137	1195.6
		20.15	477.2	20.15	1185.1
		20.163	449.2	20.163	1193.1
		20.176	481.2	20.176	1170.9
		20.189	514.1	20.189	1156.4
		20.202	477.6	20.202	1166.2
		20.215	468.3	20.215	1153.2
		20.228	490.7	20.228	1161.6
		20.241	483.8	20.241	1169.9
		20.254	449.9	20.254	1182.8
		20.267	453.4	20.267	1170.2
		20.28	484.6	20.28	1191.5
		20.293	464.2	20.293	1202
		20.306	472	20.306	1188.4
		20.319	488.5	20.319	1217.3
		20.332	460.2	20.332	1188
		20.345	479.1	20.345	1207
		20.358	484.8	20.358	1222.1
		20.371	477.6	20.371	1230.7
		20.384	514.1	20.384	1217.5
		20.397	508.4	20.397	1187.7
		20.41	500.9	20.41	1209.5
		20.423	472.3	20.423	1173.1
		20.436	450.3	20.436	1163.5
		20.449	426.6	20.449	1185.5
		20.462	454.3	20.462	1145.5
		20.475	441.7	20.475	1127
		20.488	468.4	20.488	1167.5
		20.501	457.6	20.501	1160.6
		20.514	416.6	20.514	1156.6
		20.527	488.8	20.527	1182.5
		20.54	464	20.54	1193.2
		20.553	438.6	20.553	1198.3
		20.566	426.8	20.566	1209.8
		20.579	470	20.579	1200.7
		20.592	465	20.592	1168
		20.605	466	20.605	1211.5
		20.618	461.1	20.618	1235.5
		20.631	484.3	20.631	1214.7
		20.644	529.1	20.644	1178.5
		20.657	492.1	20.657	1221.6
		20.67	495.6	20.67	1267.2
		20.683	572.2	20.683	1274.6
		20.696	594.6	20.696	1331.1
		20.709	580.5	20.709	1365.1
		20.722	633.9	20.722	1385.1
		20.735	701.4	20.735	1408.4
		20.748	702.8	20.748	1464.7
		20.761	703.7	20.761	1468.5
		20.774	774.5	20.774	1483.5
		20.787	795.4	20.787	1552.3
		20.8	808.8	20.8	1558.1
		20.813	829.3	20.813	1513
		20.826	854.3	20.826	1439.2
		20.839	788.5	20.839	1411.2
		20.852	764.8	20.852	1367.2
		20.865	706.9	20.865	1330.9
		20.878	694.3	20.878	1313.8
		20.891	637.9	20.891	1283.2
		20.904	591.3	20.904	1275
		20.917	530.9	20.917	1256.2
		20.93	508.1	20.93	1226.3
		20.943	485.5	20.943	1220.2
		20.956	492.4	20.956	1190.7
		20.969	506.5	20.969	1184.7
		20.982	479.1	20.982	1179.3
		20.995	495	20.995	1183.6
		21.008	502.5	21.008	1153.6
		21.021	467.1	21.021	1165.5
		21.034	454.3	21.034	1176.4
		21.047	472.9	21.047	1178.3
		21.06	485.2	21.06	1176.8
		21.073	473.1	21.073	1202.2
		21.086	451.9	21.086	1193.7
		21.099	432.4	21.099	1166.8
		21.112	427.4	21.112	1160.8
		21.125	426.6	21.125	1143
		21.138	414.5	21.138	1144.6
		21.151	437.9	21.151	1153.3
		21.164	440.2	21.164	1141.9
		21.177	429	21.177	1150
		21.19	427.6	21.19	1141.3
		21.203	414.5	21.203	1127.3
		21.216	430.5	21.216	1139.9
		21.229	454.6	21.229	1158.8
		21.242	425.8	21.242	1163
		21.255	400.4	21.255	1156
		21.268	420	21.268	1141
		21.281	432.2	21.281	1140.2
		21.294	438.7	21.294	1144.4
		21.307	458.2	21.307	1146
		21.32	464	21.32	1165.3
		21.333	448.6	21.333	1177
		21.346	444.7	21.346	1204.4
		21.359	470.4	21.359	1203.3
		21.372	483.2	21.372	1193
		21.385	476.4	21.385	1209.6
		21.398	479.7	21.398	1191.6
		21.411	468.3	21.411	1190.6
		21.424	462.8	21.424	1189.3
		21.437	472.8	21.437	1195.8
		21.45	451.5	21.45	1206.9
		21.463	477.9	21.463	1195.6
		21.476	433.2	21.476	1178.8
		21.489	438.1	21.489	1171.7
		21.502	442.2	21.502	1183.1
		21.515	454.8	21.515	1174.8
		21.528	438.3	21.528	1148.3
		21.541	442.8	21.541	1131.6
		21.554	454.3	21.554	1164.7
		21.567	423.3	21.567	1165.5
		21.58	425.8	21.58	1173.9
		21.593	429.8	21.593	1174.9
		21.606	454.1	21.606	1139.9
		21.619	447.6	21.619	1147.7
		21.632	432.5	21.632	1155.3
		21.645	425	21.645	1126.4
		21.658	435.6	21.658	1165.3
		21.671	441.4	21.671	1182.9
		21.684	423	21.684	1167.9
		21.697	456	21.697	1126
		21.71	420.5	21.71	1172.4
		21.723	436.4	21.723	1154.4
		21.736	440.8	21.736	1140
		21.749	415.4	21.749	1159.6
		21.762	444.2	21.762	1201.3
		21.775	467.1	21.775	1195.3
		21.788	432.5	21.788	1197.9
		21.801	460.8	21.801	1196.4
		21.814	483.1	21.814	1187.1
		21.827	498.5	21.827	1162.8
		21.84	488.3	21.84	1208.5
		21.853	454.1	21.853	1198.8
		21.866	484	21.866	1218.5
		21.879	483.5	21.879	1201.7
		21.892	514.2	21.892	1239.8
		21.905	541.9	21.905	1205.1
		21.918	542	21.918	1219.8
		21.931	537.1	21.931	1251.3
		21.944	543.8	21.944	1259.7
		21.957	565.1	21.957	1289.7
		21.97	533.8	21.97	1319.4
		21.983	570.4	21.983	1319.1
		21.996	548.9	21.996	1298.6
		22.009	581	22.009	1298.8
		22.022	635.7	22.022	1327.1
		22.035	632.9	22.035	1391.1
		22.048	672	22.048	1378.5
		22.061	657.7	22.061	1441
		22.074	738.3	22.074	1433.5
		22.087	763	22.087	1468.8
		22.1	774.3	22.1	1510.6
		22.113	767.6	22.113	1559.8
		22.126	796.6	22.126	1568
		22.139	879.1	22.139	1640
		22.152	896	22.152	1692.4
		22.165	924	22.165	1699.4
		22.178	970.4	22.178	1784.2
		22.191	1017.6	22.191	1815.6
		22.204	1094.1	22.204	1854.9
		22.217	1127.7	22.217	1872.8
		22.23	1166.5	22.23	1859.3
		22.243	1197.2	22.243	1867.3
		22.256	1234.6	22.256	1893.1
		22.269	1250.3	22.269	1908.9
		22.282	1249.9	22.282	1905.6
		22.295	1219.6	22.295	1874.3
		22.308	1233.9	22.308	1893.7
		22.321	1231.1	22.321	1859.8
		22.334	1196.5	22.334	1783.4
		22.347	1150.7	22.347	1764.9
		22.36	1104.1	22.36	1739.1
		22.373	1046.4	22.373	1683.3
		22.386	1024.3	22.386	1678
		22.399	1021.3	22.399	1711.6
		22.412	996.4	22.412	1715.6
		22.425	1026.4	22.425	1690.4
		22.438	1071.9	22.438	1653.2
		22.451	1043.5	22.451	1609.9
		22.464	965.4	22.464	1568.2
		22.477	900.5	22.477	1513.4
		22.49	865.2	22.49	1455.4
		22.503	796.2	22.503	1427.7
		22.516	739.6	22.516	1429.3
		22.529	720	22.529	1397
		22.542	702.4	22.542	1368.6
		22.555	675	22.555	1383.5
		22.568	656.4	22.568	1364
		22.581	659	22.581	1323.4
		22.594	667.9	22.594	1338.9
		22.607	659.2	22.607	1366.2
		22.62	641.9	22.62	1370.7
		22.633	643.7	22.633	1399.9
		22.646	657.3	22.646	1430.6
		22.659	690.7	22.659	1428.7
		22.672	715.2	22.672	1400.4
		22.685	718.5	22.685	1387.6
		22.698	693	22.698	1394.2
		22.711	692.9	22.711	1397.3
		22.724	687.6	22.724	1403.8
		22.737	689.9	22.737	1365
		22.75	685.5	22.75	1334.8
		22.763	670.7	22.763	1294.7
		22.776	674.3	22.776	1268.7
		22.789	684.2	22.789	1238.9
		22.802	680.4	22.802	1211.4
		22.815	612.8	22.815	1228.8
		22.828	600.6	22.828	1238.3
		22.841	561.8	22.841	1259
		22.854	557.2	22.854	1222.1
		22.867	534	22.867	1174
		22.88	520.8	22.88	1153.6
		22.893	508.7	22.893	1178.4
		22.906	474.3	22.906	1160.3
		22.919	508	22.919	1164.9
		22.932	503.9	22.932	1155.5
		22.945	483.9	22.945	1166.9
		22.958	460.3	22.958	1191.4
		22.971	450	22.971	1204.5
		22.984	473.4	22.984	1228.8
		22.997	484.9	22.997	1186.1
		23.01	498.9	23.01	1194.6
		23.023	444.9	23.023	1212.9
		23.036	493.6	23.036	1231
		23.049	537.8	23.049	1205.8
		23.062	504	23.062	1249.7
		23.075	524.8	23.075	1217.4
		23.088	509	23.088	1228.9
		23.101	539.1	23.101	1228.3
		23.114	550	23.114	1237.9
		23.127	540.1	23.127	1320.8
		23.14	569	23.14	1273.3
		23.153	552.8	23.153	1261.5
		23.166	571.6	23.166	1248.7
		23.179	614.7	23.179	1212.6
		23.192	563.6	23.192	1195.9
		23.205	603.7	23.205	1254.8
		23.218	536.3	23.218	1204.3
		23.231	527.1	23.231	1214.8
		23.244	519.2	23.244	1194.5
		23.257	541.2	23.257	1183.4
		23.27	513.3	23.27	1229.8
		23.283	477	23.283	1214
		23.296	487.2	23.296	1208.3
		23.309	463	23.309	1210.8
		23.322	452.8	23.322	1200
		23.335	481	23.335	1189
		23.348	506.4	23.348	1193.4
		23.361	504.6	23.361	1194.9
		23.374	504.9	23.374	1188
		23.387	473	23.387	1214.7
		23.4	480.8	23.4	1228.4
		23.413	498.2	23.413	1210.5
		23.426	499.3	23.426	1237.9
		23.439	474.2	23.439	1209.3
		23.452	510.6	23.452	1218.3
		23.465	523.2	23.465	1193
		23.478	524	23.478	1207.5
		23.491	471.3	23.491	1234.2
		23.504	512.9	23.504	1264.9
		23.517	504.5	23.517	1239.8
		23.53	526.5	23.53	1242.1
		23.543	524.1	23.543	1277.4
		23.556	536.9	23.556	1248.2
		23.569	539.4	23.569	1278.3
		23.582	565.2	23.582	1275.6
		23.595	571.1	23.595	1234.1
		23.608	568.3	23.608	1236.7
		23.621	544.6	23.621	1208.9
		23.634	542.1	23.634	1229.6
		23.647	554	23.647	1241.7
		23.66	584.3	23.66	1271.2
		23.673	531.3	23.673	1299.7
		23.686	482.9	23.686	1286.2
		23.699	505.5	23.699	1255.5
		23.712	505.7	23.712	1213.7
		23.725	485.3	23.725	1201.1
		23.738	475.4	23.738	1193.6
		23.751	453	23.751	1193.6
		23.764	428.6	23.764	1189.2
		23.777	435.8	23.777	1161
		23.79	435.8	23.79	1147.8
		23.803	424.3	23.803	1126.4
		23.816	412.8	23.816	1105.9
		23.829	413.5	23.829	1111.9
		23.842	426.2	23.842	1117.5
		23.855	430	23.855	1111.9
		23.868	426	23.868	1110.5
		23.881	420.6	23.881	1109.1
		23.894	421.8	23.894	1128.9
		23.907	407.2	23.907	1134
		23.92	386	23.92	1124.6
		23.933	400.4	23.933	1143.4
		23.946	418.9	23.946	1139.2
		23.959	410.6	23.959	1138.2
		23.972	416.5	23.972	1151.3
		23.985	440	23.985	1146.9
		23.998	439	23.998	1129.2
		24.011	435.4	24.011	1116.2
		24.024	418.9	24.024	1103.6
		24.037	402	24.037	1119.5
		24.05	394.3	24.05	1100.8
		24.063	403.7	24.063	1075.8
		24.076	395.1	24.076	1092.5
		24.089	371.3	24.089	1100.4
		24.102	378.3	24.102	1073.6
		24.115	387.6	24.115	1069.1
		24.128	371.4	24.128	1082.6
		24.141	368.6	24.141	1068
		24.154	359.8	24.154	1046
		24.167	383.8	24.167	1065.5
		24.18	374.8	24.18	1103.1
		24.193	392.7	24.193	1057.5
		24.206	375.9	24.206	1055.7
		24.219	362.5	24.219	1086.7
		24.232	360.8	24.232	1097.7
		24.245	360.4	24.245	1089.6
		24.258	363	24.258	1074.2
		24.271	362.2	24.271	1075.4
		24.284	350.5	24.284	1128.4
		24.297	393.6	24.297	1129
		24.31	408.4	24.31	1117.7
		24.323	366	24.323	1081.2
		24.336	350.7	24.336	1064.5
		24.349	364.6	24.349	1089.9
		24.362	390.2	24.362	1082.5
		24.375	404.7	24.375	1126.7
		24.388	393.9	24.388	1109.2
		24.401	389.3	24.401	1119.4
		24.414	358.4	24.414	1110.9
		24.427	418.2	24.427	1088.9
		24.44	407.5	24.44	1113.3
		24.453	400.4	24.453	1118.7
		24.466	406.6	24.466	1132.1
		24.479	376.5	24.479	1157.3
		24.492	389.9	24.492	1136.6
		24.505	387.7	24.505	1118.8
		24.518	444.9	24.518	1102.1
		24.531	392.4	24.531	1134.8
		24.544	415.6	24.544	1126.2
		24.557	414.1	24.557	1073.5
		24.57	412.1	24.57	1108.6
		24.583	407.2	24.583	1121.4
		24.596	388.1	24.596	1114.5
		24.609	423.4	24.609	1091.6
		24.622	393.7	24.622	1115.9
		24.635	394.7	24.635	1108.9
		24.648	387.8	24.648	1138.7
		24.661	371.8	24.661	1106.3
		24.674	362	24.674	1105.5
		24.687	345.3	24.687	1088.5
		24.7	337	24.7	1103.3
		24.713	366.7	24.713	1106
		24.726	362.7	24.726	1077.3
		24.739	377.7	24.739	1102
		24.752	372.8	24.752	1082.5
		24.765	371.8	24.765	1082.7
		24.778	371.2	24.778	1094.5
		24.791	382.9	24.791	1111.3
		24.804	378.2	24.804	1108.7
		24.817	405.4	24.817	1086.9
		24.83	403.3	24.83	1111.6
		24.843	412.8	24.843	1103.6
		24.856	383.5	24.856	1126.3
		24.869	380.8	24.869	1136.7
		24.882	410.8	24.882	1155.1
		24.895	388.8	24.895	1170.6
		24.908	412	24.908	1176.8
		24.921	455.5	24.921	1153.7
		24.934	452.9	24.934	1145.1
		24.947	468.3	24.947	1157.5
		24.96	477	24.96	1177.6
		24.973	512.7	24.973	1185
		24.986	493.9	24.986	1183.7
		24.999	466	24.999	1191.9
		25.012	485.1	25.012	1187
		25.025	483.6	25.025	1200.1
		25.038	484.9	25.038	1202.9
		25.051	487.8	25.051	1182.7
		25.064	452.8	25.064	1163
		25.077	448.4	25.077	1150.2
		25.09	469.9	25.09	1165.2
		25.103	452.6	25.103	1150
		25.116	476.6	25.116	1144
		25.129	467.5	25.129	1155.8
		25.142	444.8	25.142	1144.6
		25.155	433.2	25.155	1134.4
		25.168	442.4	25.168	1149.7
		25.181	448.2	25.181	1184.4
		25.194	457.5	25.194	1183.5
		25.207	470.7	25.207	1175.4
		25.22	474.3	25.22	1191.7
		25.233	503.6	25.233	1171.8
		25.246	482.6	25.246	1149.7
		25.259	490	25.259	1161.9
		25.272	489	25.272	1169.1
		25.285	469.8	25.285	1178.7
		25.298	473.3	25.298	1177.8
		25.311	436.4	25.311	1163.4
		25.324	472.3	25.324	1177.6
		25.337	491.3	25.337	1205.4
		25.35	466.1	25.35	1216
		25.363	489.1	25.363	1215.3
		25.376	504.5	25.376	1213.3
		25.389	529.7	25.389	1237
		25.402	535.4	25.402	1285.7
		25.415	556.8	25.415	1294.2
		25.428	610.6	25.428	1339.6
		25.441	629.6	25.441	1417.6
		25.454	686.9	25.454	1476.1
		25.467	732.4	25.467	1525.5
		25.48	778.3	25.48	1586.6
		25.493	876.9	25.493	1621.1
		25.506	942.2	25.506	1773.3
		25.519	995.8	25.519	1895.9
		25.532	1086	25.532	1965.4
		25.545	1198	25.545	2022.8
		25.558	1301.8	25.558	2131.7
		25.571	1416.4	25.571	2193.6
		25.584	1454.6	25.584	2197.8
		25.597	1533.3	25.597	2240.4
		25.61	1560.2	25.61	2241.2
		25.623	1525.9	25.623	2210.6
		25.636	1514	25.636	2064
		25.649	1468.4	25.649	2011.5
		25.662	1382.2	25.662	1919.4
		25.675	1280.8	25.675	1807.7
		25.688	1253	25.688	1702.7
		25.701	1139.5	25.701	1633.1
		25.714	985.5	25.714	1539.4
		25.727	917.6	25.727	1490.1
		25.74	776.1	25.74	1454.2
		25.753	784.2	25.753	1415.8
		25.766	677.3	25.766	1393.5
		25.779	665.6	25.779	1325.8
		25.792	679.5	25.792	1272.9
		25.805	629.5	25.805	1271.8
		25.818	603.9	25.818	1308.6
		25.831	594	25.831	1266
		25.844	554.4	25.844	1275.9
		25.857	597.1	25.857	1243.6
		25.87	538.8	25.87	1267.3
		25.883	536	25.883	1225.7
		25.896	559.8	25.896	1265.8
		25.909	561.9	25.909	1298.1
		25.922	617.9	25.922	1328.9
		25.935	625.7	25.935	1385.3
		25.948	628.7	25.948	1358.1
		25.961	651.5	25.961	1404.6
		25.974	664.7	25.974	1395.7
		25.987	686.3	25.987	1363.1
		26	718.6	26	1400.8
		26.013	744.5	26.013	1379.4
		26.026	731.8	26.026	1401.4
		26.039	696.2	26.039	1406
		26.052	706.6	26.052	1383.5
		26.065	689.5	26.065	1429.1
		26.078	672.8	26.078	1398.6
		26.091	731.8	26.091	1395.4
		26.104	695.5	26.104	1406.5
		26.117	684.3	26.117	1429.3
		26.13	711.3	26.13	1452.8
		26.143	755.6	26.143	1491.5
		26.156	755.7	26.156	1474.2
		26.169	769.1	26.169	1508.1
		26.182	796.2	26.182	1529.6
		26.195	835.8	26.195	1568.1
		26.208	845.9	26.208	1596.3
		26.221	903.3	26.221	1638.5
		26.234	960.6	26.234	1647.1
		26.247	938.1	26.247	1709.6
		26.26	930.4	26.26	1723.8
		26.273	967.5	26.273	1659
		26.286	947.4	26.286	1655.5
		26.299	948.6	26.299	1593.7
		26.312	952.4	26.312	1582.4
		26.325	919.3	26.325	1576.3
		26.338	854.8	26.338	1579.2
		26.351	864.2	26.351	1592.4
		26.364	861.5	26.364	1551.3
		26.377	856.6	26.377	1572.8
		26.39	860.7	26.39	1571.7
		26.403	869	26.403	1597.6
		26.416	893.4	26.416	1667.8
		26.429	924	26.429	1713.9
		26.442	975.3	26.442	1781.6
		26.455	1056.9	26.455	1876.9
		26.468	1128.7	26.468	1987.7
		26.481	1247.8	26.481	2136.8
		26.494	1380.1	26.494	2304.1
		26.507	1498	26.507	2472.2
		26.52	1680.2	26.52	2675.1
		26.533	1860.6	26.533	2874.6
		26.546	2009.8	26.546	3022.2
		26.559	2192.9	26.559	3144
		26.572	2352.6	26.572	3224.7
		26.585	2395.9	26.585	3151.1
		26.598	2360.9	26.598	2911.1
		26.611	2272.7	26.611	2671.4
		26.624	2120.8	26.624	2458.9
		26.637	1864.9	26.637	2268.8
		26.65	1640.7	26.65	2134.6
		26.663	1487.7	26.663	1949.9
		26.676	1332.6	26.676	1734.7
		26.689	1175.5	26.689	1577.5
		26.702	1009.9	26.702	1500.5
		26.715	913.8	26.715	1458.8
		26.728	769.8	26.728	1418.1
		26.741	733.9	26.741	1360.2
		26.754	709.5	26.754	1356.6
		26.767	693.7	26.767	1342.8
		26.78	735.4	26.78	1315.2
		26.793	669.1	26.793	1332.4
		26.806	655.9	26.806	1299.6
		26.819	672.3	26.819	1282.2
		26.832	663.6	26.832	1281
		26.845	637.1	26.845	1260.9
		26.858	620.5	26.858	1250.7
		26.871	622.5	26.871	1254.7
		26.884	574.5	26.884	1215.3
		26.897	543.6	26.897	1197.2
		26.91	541.6	26.91	1183.8
		26.923	534.5	26.923	1183.2
		26.936	513.1	26.936	1205.2
		26.949	539.1	26.949	1189.4
		26.962	499.5	26.962	1212.4
		26.975	498.5	26.975	1200.6
		26.988	471.2	26.988	1228.4
		27.001	494.8	27.001	1208.5
		27.014	490.2	27.014	1264.9
		27.027	465.8	27.027	1211.3
		27.04	484.5	27.04	1246.9
		27.053	491.9	27.053	1258.3
		27.066	517.1	27.066	1258.4
		27.079	501.3	27.079	1198.3
		27.092	488.7	27.092	1165.5
		27.105	506.5	27.105	1203.8
		27.118	522.4	27.118	1196.2
		27.131	488.8	27.131	1205.6
		27.144	468	27.144	1159.1
		27.157	508.5	27.157	1129.3
		27.17	522.7	27.17	1146.6
		27.183	475.5	27.183	1097.6
		27.196	523.9	27.196	1163.1
		27.209	436.8	27.209	1202.1
		27.222	501.5	27.222	1180.5
		27.235	452.1	27.235	1213.4
		27.248	473.7	27.248	1184.8
		27.261	466.9	27.261	1200.2
		27.274	475	27.274	1167.8
		27.287	457.3	27.287	1178.2
		27.3	474.3	27.3	1165.1
		27.313	491.8	27.313	1184.7
		27.326	509.5	27.326	1226.7
		27.339	500.1	27.339	1260.2
		27.352	550.1	27.352	1257.4
		27.365	569.1	27.365	1283.4
		27.378	585.8	27.378	1307.9
		27.391	602.8	27.391	1345.2
		27.404	607.6	27.404	1349
		27.417	688.6	27.417	1359.8
		27.43	775.5	27.43	1348.2
		27.443	754.7	27.443	1401.8
		27.456	749.1	27.456	1495
		27.469	776.5	27.469	1510
		27.482	774.6	27.482	1502.6
		27.495	795.1	27.495	1497.3
		27.508	899.1	27.508	1550.8
		27.521	912.6	27.521	1579.1
		27.534	916.3	27.534	1561
		27.547	916.5	27.547	1592.8
		27.56	909.2	27.56	1639.6
		27.573	947.3	27.573	1671.8
		27.586	994.1	27.586	1685
		27.599	995.6	27.599	1744.9
		27.612	980.7	27.612	1791.4
		27.625	1018.3	27.625	1812
		27.638	1075.9	27.638	1859.4
		27.651	1105.8	27.651	1824.1
		27.664	1071.1	27.664	1837.1
		27.677	1029.2	27.677	1874
		27.69	1019.6	27.69	1982.4
		27.703	1011.4	27.703	2071
		27.716	1048.8	27.716	1982.3
		27.729	1041.6	27.729	1778
		27.742	961.4	27.742	1665.9
		27.755	913	27.755	1702.6
		27.768	899.3	27.768	1797.4
		27.781	881.2	27.781	1769.6
		27.794	871.5	27.794	1622.7
		27.807	870.1	27.807	1553
		27.82	839.5	27.82	1509.1
		27.833	814.3	27.833	1479.9
		27.846	784.2	27.846	1488
		27.859	735.9	27.859	1443.1
		27.872	753.8	27.872	1403
		27.885	766.2	27.885	1377.7
		27.898	731.6	27.898	1345.9
		27.911	709.2	27.911	1356.3
		27.924	659	27.924	1358.4
		27.937	624.4	27.937	1307.3
		27.95	631.8	27.95	1269.3
		27.963	608.1	27.963	1266.2
		27.976	584.5	27.976	1296.5
		27.989	610.1	27.989	1286.1
		28.002	585.4	28.002	1241.5
		28.015	586.3	28.015	1247.7
		28.028	545.1	28.028	1267.3
		28.041	577.1	28.041	1255.2
		28.054	605.1	28.054	1278.8
		28.067	585.8	28.067	1282.6
		28.08	576.8	28.08	1265.7
		28.093	606.7	28.093	1275.1
		28.106	600.5	28.106	1262
		28.119	572.4	28.119	1263
		28.132	590.7	28.132	1259.2
		28.145	560.4	28.145	1230.5
		28.158	542.9	28.158	1203.5
		28.171	507	28.171	1194.4
		28.184	529.6	28.184	1191.6
		28.197	531.2	28.197	1182.6
		28.21	522.1	28.21	1148.7
		28.223	500.9	28.223	1133.8
		28.236	509.7	28.236	1130.7
		28.249	442.6	28.249	1116.2
		28.262	471.8	28.262	1102
		28.275	464.1	28.275	1111
		28.288	459.5	28.288	1127.1
		28.301	466	28.301	1105.3
		28.314	431.6	28.314	1092.6
		28.327	404.6	28.327	1099.8
		28.34	421	28.34	1117.4
		28.353	431.5	28.353	1119.7
		28.366	422.3	28.366	1090.3
		28.379	385.5	28.379	1081.2
		28.392	410.6	28.392	1083.8
		28.405	405.3	28.405	1082
		28.418	466.3	28.418	1161.1
		28.431	476.5	28.431	1088.8
		28.444	443.9	28.444	1137.9
		28.457	426.1	28.457	1121.1
		28.47	442.8	28.47	1145.7
		28.483	455.7	28.483	1151.9
		28.496	433.8	28.496	1153.9
		28.509	435.9	28.509	1155.9
		28.522	460.6	28.522	1143.7
		28.535	481.7	28.535	1128
		28.548	454.3	28.548	1178
		28.561	479.5	28.561	1138
		28.574	445.7	28.574	1135.8
		28.587	478.8	28.587	1130.6
		28.6	401.4	28.6	1154.8
		28.613	419.9	28.613	1158
		28.626	416.2	28.626	1144.1
		28.639	415.9	28.639	1096.6
		28.652	378.7	28.652	1067
		28.665	392.9	28.665	1078.1
		28.678	399.5	28.678	1100.9
		28.691	418.8	28.691	1065.8
		28.704	399.6	28.704	1095
		28.717	396.4	28.717	1100
		28.73	384.4	28.73	1069.1
		28.743	390.3	28.743	1070.3
		28.756	366.1	28.756	1052.3
		28.769	375.4	28.769	1073.3
		28.782	377.3	28.782	1095.5
		28.795	368.6	28.795	1049.1
		28.808	361.6	28.808	1083.4
		28.821	355	28.821	1098.7
		28.834	387.7	28.834	1085
		28.847	387.3	28.847	1084.9
		28.86	427.1	28.86	1067
		28.873	420.9	28.873	1072.3
		28.886	369.2	28.886	1103.7
		28.899	361.9	28.899	1110.1
		28.912	366.7	28.912	1086.9
		28.925	392.8	28.925	1113.7
		28.938	406.1	28.938	1116.8
		28.951	393.9	28.951	1119.6
		28.964	408.9	28.964	1107.3
		28.977	423	28.977	1104.2
		28.99	436.6	28.99	1102.2
		29.003	430.9	29.003	1080.9
		29.016	424	29.016	1071.1
		29.029	409.1	29.029	1075.9
		29.042	392.8	29.042	1060.9
		29.055	388.3	29.055	1060.6
		29.068	389.7	29.068	1050.2
		29.081	380	29.081	1043.5
		29.094	375.6	29.094	1048.4
		29.107	384	29.107	1051
		29.12	367.8	29.12	1056.1
		29.133	344.2	29.133	1040.4
		29.146	327.2	29.146	1028.5
		29.159	316.8	29.159	1026.6
		29.172	333.4	29.172	1035.8
		29.185	335.6	29.185	1053
		29.198	321.6	29.198	1051.1
		29.211	329.8	29.211	1029.8
		29.224	333.1	29.224	1031.9
		29.237	338.4	29.237	1050.2
		29.25	336.1	29.25	1023.3
		29.263	327.8	29.263	1016.1
		29.276	331.6	29.276	1032.7
		29.289	325.9	29.289	1023.1
		29.302	314.3	29.302	1020.4
		29.315	328.4	29.315	1011.3
		29.328	331.7	29.328	1018.3
		29.341	325.5	29.341	1032.1
		29.354	320.2	29.354	1029.4
		29.367	335.3	29.367	1037.3
		29.38	343	29.38	1032.5
		29.393	317	29.393	1021.3
		29.406	345.9	29.406	1025.1
		29.419	332.4	29.419	1017.1
		29.432	326	29.432	1015.6
		29.445	333.4	29.445	1041.3
		29.458	351.9	29.458	1063.1
		29.471	366.2	29.471	1070
		29.484	356	29.484	1071.3
		29.497	347.1	29.497	1069.9
		29.51	373.1	29.51	1046.6
		29.523	375.8	29.523	1040.8
		29.536	347.8	29.536	1014.2
		29.549	350.3	29.549	1062.3
		29.562	370.1	29.562	1062.1
		29.575	385.3	29.575	1074
		29.588	373	29.588	1046.9
		29.601	362.6	29.601	1067.8
		29.614	386	29.614	1086
		29.627	417.9	29.627	1121.2
		29.64	361.7	29.64	1089.8
		29.653	414.4	29.653	1109.5
		29.666	390.1	29.666	1133.9
		29.679	439.5	29.679	1096.5
		29.692	403.8	29.692	1120.6
		29.705	436.2	29.705	1164.7
		29.718	440.8	29.718	1135.6
		29.731	435.2	29.731	1123.7
		29.744	444.2	29.744	1150.9
		29.757	461.9	29.757	1143.1
		29.77	437.1	29.77	1175.8
		29.783	441.9	29.783	1190.8
		29.796	474.1	29.796	1158.9
		29.809	485.6	29.809	1163.8
		29.822	465	29.822	1186
		29.835	473.4	29.835	1187.9
		29.848	517.9	29.848	1230.1
		29.861	520.1	29.861	1200.6
		29.874	521.8	29.874	1206.2
		29.887	506.6	29.887	1235
		29.9	490.7	29.9	1232.6
		29.913	505.8	29.913	1212.5
		29.926	569.2	29.926	1245.9
		29.939	501.9	29.939	1243.2
		29.952	551.6	29.952	1239.4
		29.965	568.8	29.965	1229.7
		29.978	569.2	29.978	1260.6
		29.991	559.9	29.991	1253.8
		30.004	529.5	30.004	1274.6
		30.017	548	30.017	1257.4
		30.03	569.9	30.03	1267.1
		30.043	548.1	30.043	1245.9
		30.056	575.9	30.056	1261.5
		30.069	552.3	30.069	1245.8
		30.082	577.5	30.082	1244.3
		30.095	563.6	30.095	1211.7
		30.108	530	30.108	1217.7
		30.121	502.8	30.121	1192
		30.134	506	30.134	1193.6
		30.147	474	30.147	1173.6
		30.16	482	30.16	1179
		30.173	505.7	30.173	1157.2
		30.186	472.8	30.186	1171.1
		30.199	475.3	30.199	1148.7
		30.212	480.7	30.212	1167.1
		30.225	470.9	30.225	1189.2
		30.238	447.9	30.238	1156.6
		30.251	423.2	30.251	1113.8
		30.264	439.1	30.264	1099.4
		30.277	423	30.277	1126.3
		30.29	425.7	30.29	1122.5
		30.303	443.9	30.303	1101.5
		30.316	431	30.316	1102.2
		30.329	399	30.329	1121.3
		30.342	388	30.342	1102.9
		30.355	413.4	30.355	1098.2
		30.368	423.5	30.368	1098.4
		30.381	419.1	30.381	1107.2
		30.394	398.2	30.394	1092.3
		30.407	393.3	30.407	1080.8
		30.42	403	30.42	1088.6
		30.433	393.6	30.433	1049.2
		30.446	386.7	30.446	1033.4
		30.459	362.9	30.459	1055
		30.472	354.7	30.472	1078.7
		30.485	379.6	30.485	1076.7
		30.498	369.3	30.498	1057.4
		30.511	347.9	30.511	1059.1
		30.524	346.3	30.524	1060.3
		30.537	347.2	30.537	1062.9
		30.55	360.4	30.55	1034.5
		30.563	351	30.563	1020.2
		30.576	344.9	30.576	1040.2
		30.589	346.4	30.589	1039.9
		30.602	340.4	30.602	1056.8
		30.615	346.5	30.615	1072.8
		30.628	335.9	30.628	1069.5
		30.641	344.5	30.641	1055.3
		30.654	375.4	30.654	1065.8
		30.667	368.5	30.667	1088.8
		30.68	368.6	30.68	1140.8
		30.693	381.1	30.693	1107.7
		30.706	389.3	30.706	1091.2
		30.719	385.8	30.719	1104.8
		30.732	411.6	30.732	1117.7
		30.745	456	30.745	1171
		30.758	399.7	30.758	1176
		30.771	440.9	30.771	1191.8
		30.784	452.8	30.784	1192.8
		30.797	493.9	30.797	1204.3
		30.81	535.2	30.81	1220.8
		30.823	547.8	30.823	1222.8
		30.836	536.5	30.836	1277
		30.849	568.6	30.849	1246.9
		30.862	582.6	30.862	1290.8
		30.875	584.8	30.875	1249.3
		30.888	547.3	30.888	1273.5
		30.901	537.3	30.901	1198.6
		30.914	571.6	30.914	1177
		30.927	514.3	30.927	1230.2
		30.94	487.1	30.94	1190.7
		30.953	504.1	30.953	1173.9
		30.966	481.5	30.966	1122.5
		30.979	441.6	30.979	1116.3
[truncated: 3,770 more rows]
