# Supplementary material for: Study on the adsorption of nitrogen and phosphorus from biogas slurry by NaCl-modified zeolite
Source: PLoS One. 2017 May 19;12(5):e0176109. doi: 10.1371/journal.pone.0176109 (PMC5438112; doi:10.1371/journal.pone.0176109)
Supplement: S2 Fig — (XLSX) [file pone.0176109.s002.xlsx]

## Sheet: Sheet1
			wavement	nature zeolite	NaCl-modified zeolite
			3997.91	0.43255	0.59782
			3995.99	0.43255	0.59782
			3994.06	0.43255	0.59782
			3992.13	0.43255	0.59782
			3990.2	0.43255	0.59782
			3988.27	0.43255	0.59782
			3986.34	0.43255	0.59782
			3984.41	0.43258	0.59785
			3982.49	0.43261	0.59788
			3980.56	0.43263	0.59791
			3978.63	0.43265	0.59794
			3976.7	0.43266	0.59797
			3974.77	0.43269	0.59802
			3972.84	0.43271	0.59807
			3970.91	0.43275	0.59811
			3968.99	0.43279	0.59815
			3967.06	0.43283	0.5982
			3965.13	0.43287	0.59825
			3963.2	0.43289	0.59829
			3961.27	0.43291	0.59833
			3959.34	0.43291	0.59835
			3957.41	0.43292	0.59838
			3955.49	0.43294	0.59842
			3953.56	0.43294	0.59845
			3951.63	0.43292	0.59846
			3949.7	0.43292	0.59848
			3947.77	0.43294	0.59852
			3945.84	0.43297	0.59859
			3943.91	0.43301	0.59864
			3941.99	0.43302	0.59865
			3940.06	0.43304	0.59866
			3938.13	0.43308	0.5987
			3936.2	0.4331	0.59875
			3934.27	0.43312	0.59877
			3932.34	0.43315	0.59881
			3930.41	0.43319	0.59886
			3928.49	0.43321	0.59888
			3926.56	0.43324	0.59889
			3924.63	0.43328	0.59892
			3922.7	0.43331	0.59896
			3920.77	0.43331	0.59897
			3918.84	0.43331	0.59897
			3916.91	0.43332	0.59903
			3914.99	0.43333	0.59911
			3913.06	0.43331	0.59916
			3911.13	0.43332	0.5992
			3909.2	0.43337	0.59927
			3907.27	0.43346	0.59936
			3905.34	0.43358	0.59948
			3903.41	0.43368	0.59957
			3901.49	0.43371	0.59958
			3899.56	0.43374	0.59959
			3897.63	0.43378	0.59965
			3895.7	0.43378	0.59967
			3893.77	0.43377	0.59971
			3891.84	0.43375	0.59975
			3889.91	0.43373	0.59972
			3887.99	0.43374	0.59972
			3886.06	0.43378	0.59976
			3884.13	0.43385	0.59984
			3882.2	0.43392	0.59996
			3880.27	0.43389	0.59997
			3878.34	0.43385	0.59991
			3876.41	0.43391	0.59998
			3874.49	0.43396	0.60007
			3872.56	0.43395	0.60005
			3870.63	0.43397	0.60005
			3868.7	0.43406	0.60013
			3866.77	0.43417	0.60029
			3864.84	0.43418	0.60039
			3862.91	0.43406	0.60029
			3860.99	0.43398	0.6002
			3859.06	0.43398	0.60024
			3857.13	0.43398	0.60028
			3855.2	0.43398	0.60032
			3853.27	0.43397	0.60035
			3851.34	0.43393	0.60035
			3849.41	0.43388	0.6003
			3847.49	0.43387	0.60027
			3845.56	0.43394	0.60036
			3843.63	0.43401	0.60052
			3841.7	0.43395	0.60049
			3839.77	0.43385	0.60032
			3837.84	0.43386	0.60027
			3835.91	0.43391	0.60033
			3833.99	0.43391	0.60038
			3832.06	0.43379	0.6003
			3830.13	0.43365	0.60018
			3828.2	0.43359	0.60018
			3826.27	0.43351	0.60013
			3824.34	0.43342	0.60002
			3822.41	0.43342	0.60002
			3820.49	0.43347	0.60013
			3818.56	0.43342	0.60014
			3816.63	0.43332	0.60005
			3814.7	0.43324	0.6
			3812.77	0.43316	0.59999
			3810.84	0.43303	0.5999
			3808.91	0.43289	0.59978
			3806.99	0.43283	0.59974
			3805.06	0.43279	0.59974
			3803.13	0.4327	0.59964
			3801.2	0.43258	0.59951
			3799.27	0.43248	0.59943
			3797.34	0.43232	0.59931
			3795.41	0.43207	0.59909
			3793.49	0.43184	0.59885
			3791.56	0.43168	0.59875
			3789.63	0.43149	0.5986
			3787.7	0.4313	0.5984
			3785.77	0.4312	0.59831
			3783.84	0.43112	0.59829
			3781.91	0.43102	0.59825
			3779.99	0.4309	0.59818
			3778.06	0.43077	0.59809
			3776.13	0.43065	0.598
			3774.2	0.43053	0.59791
			3772.27	0.43042	0.59785
			3770.34	0.43029	0.59778
			3768.41	0.43013	0.59764
			3766.49	0.43	0.59751
			3764.56	0.42992	0.59746
			3762.63	0.42981	0.59743
			3760.7	0.42963	0.5973
			3758.77	0.42951	0.59722
			3756.84	0.42947	0.59729
			3754.91	0.42938	0.5973
			3752.99	0.42923	0.59718
			3751.06	0.42914	0.59713
			3749.13	0.42904	0.59714
			3747.2	0.42883	0.597
			3745.27	0.42851	0.59671
			3743.34	0.42818	0.59641
			3741.42	0.42782	0.5961
			3739.49	0.42741	0.59572
			3737.56	0.42698	0.59529
			3735.63	0.42659	0.59495
			3733.7	0.42618	0.59464
			3731.77	0.42565	0.59413
			3729.84	0.42512	0.59357
			3727.92	0.42467	0.59315
			3725.99	0.42421	0.59276
			3724.06	0.42364	0.59228
			3722.13	0.42296	0.59167
			3720.2	0.42227	0.591
			3718.27	0.4216	0.59035
			3716.34	0.42094	0.58974
			3714.42	0.42019	0.58906
			3712.49	0.41931	0.58821
			3710.56	0.41835	0.58726
			3708.63	0.41737	0.58628
			3706.7	0.4164	0.58531
			3704.77	0.41548	0.5844
			3702.84	0.41463	0.58363
			3700.92	0.4138	0.58293
			3698.99	0.41294	0.58215
			3697.06	0.41215	0.58139
			3695.13	0.41144	0.58073
			3693.2	0.4107	0.58007
			3691.27	0.40983	0.57927
			3689.34	0.40881	0.5783
			3687.42	0.40765	0.57718
			3685.49	0.40634	0.57586
			3683.56	0.40499	0.57449
			3681.63	0.40362	0.57317
			3679.7	0.40215	0.57177
			3677.77	0.4006	0.57028
			3675.84	0.39904	0.56876
			3673.92	0.39747	0.56724
			3671.99	0.39588	0.56574
			3670.06	0.39424	0.56422
			3668.13	0.39253	0.56265
			3666.2	0.39075	0.56099
			3664.27	0.38895	0.55931
			3662.34	0.38719	0.55766
			3660.42	0.38548	0.5561
			3658.49	0.38377	0.5545
			3656.56	0.38204	0.55282
			3654.63	0.38039	0.5512
			3652.7	0.37878	0.54964
			3650.77	0.37715	0.54803
			3648.84	0.37551	0.5464
			3646.92	0.3739	0.54479
			3644.99	0.37233	0.5432
			3643.06	0.37086	0.5417
			3641.13	0.36954	0.54044
			3639.2	0.36829	0.53928
			3637.27	0.36711	0.53814
			3635.34	0.36615	0.53718
			3633.42	0.3654	0.53649
			3631.49	0.36479	0.53598
			3629.56	0.36422	0.53551
			3627.63	0.36376	0.53512
			3625.7	0.36347	0.53491
			3623.77	0.36335	0.53488
			3621.84	0.36337	0.53502
			3619.92	0.36353	0.53534
			3617.99	0.36375	0.53572
			3616.06	0.364	0.53608
			3614.13	0.36435	0.53654
			3612.2	0.36478	0.5371
			3610.27	0.36517	0.53762
			3608.34	0.36547	0.53804
			3606.42	0.36571	0.53835
			3604.49	0.36595	0.53862
			3602.56	0.36622	0.53891
			3600.63	0.3665	0.53923
			3598.7	0.36674	0.5395
			3596.77	0.36694	0.5397
			3594.84	0.36713	0.53988
			3592.92	0.36736	0.54012
			3590.99	0.36757	0.54034
			3589.06	0.36773	0.54051
			3587.13	0.36785	0.54062
			3585.2	0.36794	0.5407
			3583.27	0.36799	0.54073
			3581.34	0.36802	0.54074
			3579.42	0.36804	0.54077
			3577.49	0.36801	0.54074
			3575.56	0.36791	0.54061
			3573.63	0.36781	0.54049
			3571.7	0.36774	0.54043
			3569.77	0.36765	0.54035
			3567.84	0.36752	0.54023
			3565.92	0.36736	0.54008
			3563.99	0.36717	0.5399
			3562.06	0.36695	0.5397
			3560.13	0.36673	0.5395
			3558.2	0.36652	0.53934
			3556.27	0.36628	0.53914
			3554.34	0.36601	0.53888
			3552.42	0.36578	0.53865
			3550.49	0.3656	0.53849
			3548.56	0.36543	0.53833
			3546.63	0.36524	0.53815
			3544.7	0.36505	0.53795
			3542.77	0.36486	0.53777
			3540.84	0.36466	0.53757
			3538.92	0.36446	0.53737
			3536.99	0.36426	0.53717
			3535.06	0.36404	0.53696
			3533.13	0.3638	0.53672
			3531.2	0.36356	0.53647
			3529.27	0.36333	0.53624
			3527.34	0.3631	0.53601
			3525.42	0.36284	0.53576
			3523.49	0.36257	0.53549
			3521.56	0.36229	0.53521
			3519.63	0.36199	0.53493
			3517.7	0.36168	0.53464
			3515.77	0.36137	0.53434
			3513.84	0.36105	0.53403
			3511.92	0.36073	0.5337
			3509.99	0.36041	0.53338
			3508.06	0.36011	0.53308
			3506.13	0.35979	0.53279
			3504.2	0.35947	0.53248
			3502.27	0.35916	0.53218
			3500.34	0.35884	0.53188
			3498.42	0.3585	0.53156
			3496.49	0.35815	0.53123
			3494.56	0.35782	0.53091
			3492.63	0.3575	0.53058
			3490.7	0.35717	0.53023
			3488.77	0.35687	0.52987
			3486.84	0.35658	0.52955
			3484.92	0.35629	0.52923
			3482.99	0.35601	0.52892
			3481.06	0.35574	0.52861
			3479.13	0.35547	0.52831
			3477.2	0.35521	0.52801
			3475.27	0.35495	0.52772
			3473.34	0.35471	0.52744
			3471.42	0.35448	0.52718
			3469.49	0.35426	0.52693
			3467.56	0.35405	0.52668
			3465.63	0.35385	0.52644
			3463.7	0.35367	0.52622
			3461.77	0.3535	0.526
			3459.84	0.35335	0.5258
			3457.92	0.35321	0.52559
			3455.99	0.35309	0.52539
			3454.06	0.353	0.52522
			3452.13	0.35295	0.52508
			3450.2	0.35292	0.52496
			3448.27	0.35291	0.52488
			3446.34	0.35293	0.52483
			3444.42	0.35298	0.52482
			3442.49	0.35306	0.52484
			3440.56	0.35318	0.5249
			3438.63	0.35332	0.52498
			3436.7	0.3535	0.5251
			3434.77	0.35372	0.52524
			3432.84	0.35398	0.52542
			3430.92	0.35428	0.52564
			3428.99	0.3546	0.52588
			3427.06	0.35495	0.52615
			3425.13	0.35533	0.52645
			3423.2	0.35575	0.52679
			3421.27	0.3562	0.52716
			3419.34	0.35667	0.52756
			3417.42	0.35717	0.52799
			3415.49	0.3577	0.52846
			3413.56	0.35826	0.52896
			3411.63	0.35886	0.52949
			3409.7	0.35948	0.53005
			3407.77	0.36016	0.53066
			3405.84	0.36086	0.53128
			3403.92	0.36158	0.53192
			3401.99	0.36232	0.53258
			3400.06	0.36309	0.53325
			3398.13	0.36386	0.53396
			3396.2	0.36463	0.53467
			3394.27	0.36542	0.53541
			3392.34	0.36621	0.53615
			3390.42	0.36702	0.53692
			3388.49	0.36784	0.53771
			3386.56	0.36872	0.53854
			3384.63	0.36965	0.53942
			3382.7	0.37061	0.54032
			3380.77	0.3716	0.54126
			3378.84	0.37263	0.54225
			3376.92	0.3737	0.54329
			3374.99	0.37481	0.54437
			3373.06	0.37595	0.54547
			3371.13	0.37711	0.5466
			3369.2	0.37828	0.54775
			3367.27	0.37946	0.54892
			3365.34	0.38065	0.55009
			3363.42	0.38184	0.55126
			3361.49	0.38302	0.55244
			3359.56	0.3842	0.55363
			3357.63	0.38538	0.55483
			3355.7	0.38656	0.55603
			3353.77	0.38774	0.55722
			3351.85	0.38893	0.55839
			3349.92	0.3901	0.55957
			3347.99	0.39127	0.56074
			3346.06	0.39243	0.5619
			3344.13	0.39358	0.56304
			3342.2	0.3947	0.56416
			3340.27	0.3958	0.56525
			3338.35	0.39688	0.56633
			3336.42	0.39795	0.5674
			3334.49	0.39901	0.56845
			3332.56	0.40005	0.56948
			3330.63	0.40109	0.5705
			3328.7	0.40212	0.5715
			3326.77	0.40313	0.57249
			3324.85	0.40411	0.57347
			3322.92	0.40507	0.57442
			3320.99	0.40601	0.57535
			3319.06	0.40692	0.57627
			3317.13	0.40783	0.57716
			3315.2	0.40873	0.57805
			3313.27	0.40962	0.57893
			3311.35	0.41048	0.57979
			3309.42	0.41131	0.58063
			3307.49	0.41211	0.58143
			3305.56	0.41287	0.5822
			3303.63	0.41362	0.58295
			3301.7	0.41435	0.58367
			3299.77	0.41504	0.58438
			3297.85	0.41571	0.58505
			3295.92	0.41635	0.58571
			3293.99	0.41699	0.58636
			3292.06	0.41762	0.587
			3290.13	0.41823	0.58762
			3288.2	0.41881	0.58822
			3286.27	0.41938	0.58881
			3284.35	0.41995	0.5894
			3282.42	0.42053	0.59
			3280.49	0.42112	0.59061
			3278.56	0.42172	0.59122
			3276.63	0.42231	0.59183
			3274.7	0.42288	0.59242
			3272.77	0.42344	0.59299
			3270.85	0.42399	0.59355
			3268.92	0.42452	0.59409
			3266.99	0.42505	0.59464
			3265.06	0.42558	0.59519
			3263.13	0.42612	0.59577
			3261.2	0.42669	0.59635
			3259.27	0.42726	0.59695
			3257.35	0.42786	0.59756
			3255.42	0.42847	0.59819
			3253.49	0.42909	0.59883
			3251.56	0.42972	0.59946
			3249.63	0.43035	0.60009
			3247.7	0.43097	0.60073
			3245.77	0.43161	0.60137
			3243.85	0.43226	0.60204
			3241.92	0.43293	0.60272
			3239.99	0.43363	0.60342
			3238.06	0.43432	0.60411
			3236.13	0.43503	0.6048
			3234.2	0.43575	0.60548
			3232.27	0.43648	0.60616
			3230.35	0.43723	0.60683
			3228.42	0.43797	0.60751
			3226.49	0.43871	0.60819
			3224.56	0.43945	0.60888
			3222.63	0.44021	0.60958
			3220.7	0.44099	0.61029
			3218.77	0.44178	0.61101
			3216.85	0.44257	0.61172
			3214.92	0.44334	0.61243
			3212.99	0.4441	0.61313
			3211.06	0.44487	0.61382
			3209.13	0.44564	0.6145
			3207.2	0.4464	0.61517
			3205.27	0.44716	0.61587
			3203.35	0.44792	0.61658
			3201.42	0.44869	0.61731
			3199.49	0.44947	0.61803
			3197.56	0.45026	0.61875
			3195.63	0.45106	0.61947
			3193.7	0.45185	0.62019
			3191.77	0.45264	0.62091
			3189.85	0.45342	0.62162
			3187.92	0.4542	0.62233
			3185.99	0.45496	0.62304
			3184.06	0.45572	0.62374
			3182.13	0.45645	0.62445
			3180.2	0.45716	0.62515
			3178.27	0.45786	0.62583
			3176.35	0.45855	0.62649
			3174.42	0.45924	0.62714
			3172.49	0.45991	0.62777
			3170.56	0.46057	0.62839
			3168.63	0.46123	0.629
			3166.7	0.46187	0.6296
			3164.77	0.4625	0.6302
			3162.85	0.46312	0.63079
			3160.92	0.46376	0.63137
			3158.99	0.46438	0.63195
			3157.06	0.46498	0.6325
			3155.13	0.46556	0.63304
			3153.2	0.46611	0.63356
			3151.27	0.46666	0.63407
			3149.35	0.4672	0.63457
			3147.42	0.46773	0.63507
			3145.49	0.46826	0.63555
			3143.56	0.46877	0.63602
			3141.63	0.46926	0.63647
			3139.7	0.46976	0.63692
			3137.77	0.47026	0.63737
			3135.85	0.47075	0.63779
			3133.92	0.47121	0.6382
			3131.99	0.47164	0.63859
			3130.06	0.47206	0.63898
			3128.13	0.47249	0.63938
			3126.2	0.47293	0.6398
			3124.27	0.47339	0.64022
			3122.35	0.47385	0.64062
			3120.42	0.47428	0.64101
			3118.49	0.4747	0.64137
			3116.56	0.4751	0.64172
			3114.63	0.47549	0.64205
			3112.7	0.47584	0.64236
			3110.77	0.47618	0.64264
			3108.85	0.4765	0.64292
			3106.92	0.47683	0.6432
			3104.99	0.47716	0.64348
			3103.06	0.4775	0.64376
			3101.13	0.47784	0.64405
			3099.2	0.47817	0.64434
			3097.27	0.4785	0.64462
			3095.35	0.47884	0.64489
			3093.42	0.47917	0.64517
			3091.49	0.47949	0.64544
			3089.56	0.47981	0.6457
			3087.63	0.48014	0.64597
			3085.7	0.48047	0.64623
			3083.77	0.48078	0.64647
			3081.85	0.48106	0.64669
			3079.92	0.48133	0.64689
			3077.99	0.48159	0.64708
			3076.06	0.48184	0.64727
			3074.13	0.48209	0.64743
			3072.2	0.48234	0.64759
			3070.27	0.48258	0.64774
			3068.35	0.48282	0.64789
			3066.42	0.48306	0.64804
			3064.49	0.48331	0.64819
			3062.56	0.48356	0.64833
			3060.63	0.48379	0.64846
			3058.7	0.48402	0.64857
			3056.77	0.48423	0.64867
			3054.85	0.48446	0.64876
			3052.92	0.4847	0.64886
			3050.99	0.48495	0.64895
			3049.06	0.48519	0.64903
			3047.13	0.48541	0.64911
			3045.2	0.48562	0.64917
			3043.27	0.48583	0.6492
			3041.35	0.48604	0.6492
			3039.42	0.48624	0.64916
			3037.49	0.48642	0.64909
			3035.56	0.4866	0.649
			3033.63	0.48677	0.64891
			3031.7	0.48693	0.64881
			3029.77	0.4871	0.64871
			3027.85	0.48727	0.64858
			3025.92	0.48743	0.64846
			3023.99	0.48759	0.64837
			3022.06	0.48778	0.64834
			3020.13	0.48796	0.6484
			3018.2	0.48813	0.64852
			3016.27	0.48828	0.64872
			3014.35	0.48841	0.64899
			3012.42	0.48853	0.64933
			3010.49	0.48865	0.64971
			3008.56	0.48876	0.6501
			3006.63	0.48886	0.65045
			3004.7	0.48896	0.65074
			3002.77	0.48908	0.65097
			3000.85	0.48923	0.65115
			2998.92	0.48939	0.65128
			2996.99	0.48952	0.65134
			2995.06	0.48962	0.65131
			2993.13	0.48969	0.65119
			2991.2	0.48974	0.651
			2989.27	0.4898	0.65074
			2987.35	0.48987	0.65044
			2985.42	0.48992	0.65007
			2983.49	0.48996	0.64963
			2981.56	0.48996	0.64909
			2979.63	0.48994	0.64845
			2977.7	0.48987	0.64768
			2975.77	0.48976	0.64677
			2973.85	0.4896	0.6457
			2971.92	0.48939	0.64448
			2969.99	0.48916	0.64311
			2968.06	0.48893	0.64163
			2966.13	0.48872	0.64014
			2964.2	0.48856	0.63872
			2962.28	0.48847	0.63741
			2960.35	0.48846	0.63622
			2958.42	0.48851	0.63519
			2956.49	0.48861	0.63429
			2954.56	0.48875	0.63349
			2952.63	0.4889	0.6327
			2950.7	0.48903	0.63187
			2948.78	0.4891	0.63091
			2946.85	0.48908	0.62977
			2944.92	0.48897	0.62838
			2942.99	0.48874	0.62666
			2941.06	0.48842	0.62455
			2939.13	0.48803	0.62194
			2937.2	0.48758	0.61875
			2935.28	0.48709	0.61489
			2933.35	0.48657	0.6103
			2931.42	0.48604	0.60493
			2929.49	0.48551	0.59888
			2927.56	0.48499	0.59243
			2925.63	0.48455	0.58621
			2923.7	0.48428	0.58115
			2921.78	0.48425	0.57824
			2919.85	0.48452	0.57816
			2917.92	0.48506	0.5811
			2915.99	0.48582	0.58678
			2914.06	0.48674	0.59454
			2912.13	0.48773	0.60349
			2910.2	0.4887	0.61262
			2908.28	0.48956	0.621
			2906.35	0.49027	0.62789
			2904.42	0.49081	0.63294
			2902.49	0.49122	0.6363
			2900.56	0.49154	0.6385
			2898.63	0.49183	0.64012
			2896.7	0.49212	0.64153
			2894.78	0.49239	0.64286
			2892.85	0.49264	0.64415
			2890.92	0.49287	0.64537
			2888.99	0.49307	0.64651
			2887.06	0.49324	0.64752
			2885.13	0.49337	0.64837
			2883.2	0.49348	0.64901
			2881.28	0.49358	0.6494
			2879.35	0.49367	0.64954
			2877.42	0.49374	0.64947
			2875.49	0.49379	0.64926
			2873.56	0.49383	0.64895
			2871.63	0.49384	0.64849
			2869.7	0.49381	0.64778
			2867.78	0.49374	0.64665
			2865.85	0.49361	0.64484
			2863.92	0.49341	0.64203
			2861.99	0.4931	0.63785
			2860.06	0.4927	0.63217
			2858.13	0.49227	0.62553
			2856.2	0.4919	0.61921
			2854.28	0.49171	0.61462
			2852.35	0.49177	0.61269
			2850.42	0.49208	0.61375
			2848.49	0.49262	0.6177
			2846.56	0.49335	0.62404
			2844.63	0.49419	0.63197
			2842.7	0.49505	0.64043
			2840.78	0.49583	0.64827
			2838.85	0.49646	0.65448
			2836.92	0.49688	0.6586
			2834.99	0.49715	0.66094
			2833.06	0.49733	0.66229
			2831.13	0.49746	0.66324
			2829.2	0.49758	0.664
			2827.28	0.49769	0.66464
			2825.35	0.4978	0.66518
			2823.42	0.49792	0.66565
			2821.49	0.49804	0.66604
			2819.56	0.49815	0.66639
			2817.63	0.49826	0.6667
			2815.7	0.49837	0.66698
			2813.78	0.49847	0.66722
			2811.85	0.49856	0.66745
			2809.92	0.49863	0.66766
			2807.99	0.49871	0.66785
			2806.06	0.49878	0.66803
			2804.13	0.49885	0.6682
			2802.2	0.49893	0.66835
			2800.28	0.49901	0.66849
			2798.35	0.49911	0.66862
			2796.42	0.49921	0.66874
			2794.49	0.49931	0.66885
			2792.56	0.49939	0.66895
			2790.63	0.49946	0.66903
			2788.7	0.49952	0.66911
			2786.78	0.49958	0.66919
			2784.85	0.49964	0.66928
			2782.92	0.4997	0.66938
			2780.99	0.49976	0.66949
			2779.06	0.49982	0.66961
			2777.13	0.49988	0.66972
			2775.2	0.49994	0.66983
			2773.28	0.5	0.66992
			2771.35	0.50007	0.67001
			2769.42	0.50013	0.67009
			2767.49	0.50019	0.67016
			2765.56	0.50024	0.67022
			2763.63	0.50029	0.67027
			2761.7	0.50034	0.67033
			2759.78	0.50041	0.67038
			2757.85	0.50048	0.67044
			2755.92	0.50054	0.67049
			2753.99	0.50061	0.67054
			2752.06	0.50067	0.67058
			2750.13	0.50072	0.67062
			2748.2	0.50076	0.67066
			2746.28	0.5008	0.6707
			2744.35	0.50085	0.67074
			2742.42	0.50089	0.67078
			2740.49	0.50093	0.67082
			2738.56	0.50096	0.67086
			2736.63	0.50101	0.67092
			2734.7	0.50107	0.67099
			2732.78	0.50113	0.67107
			2730.85	0.50121	0.67115
			2728.92	0.50127	0.67124
			2726.99	0.50133	0.67132
			2725.06	0.50139	0.6714
			2723.13	0.50145	0.67149
			2721.2	0.50151	0.67156
			2719.28	0.50156	0.67163
			2717.35	0.50161	0.6717
			2715.42	0.50166	0.67177
			2713.49	0.50172	0.67184
			2711.56	0.50178	0.67192
			2709.63	0.50183	0.67199
			2707.7	0.50188	0.67206
			2705.78	0.50192	0.67213
			2703.85	0.50197	0.6722
			2701.92	0.50201	0.67226
			2699.99	0.50205	0.67232
			2698.06	0.50209	0.67237
			2696.13	0.50213	0.67241
			2694.2	0.50218	0.67246
			2692.28	0.50223	0.6725
			2690.35	0.5023	0.67256
			2688.42	0.50237	0.67261
			2686.49	0.50244	0.67266
			2684.56	0.5025	0.67272
			2682.63	0.50255	0.67279
			2680.7	0.50261	0.67286
			2678.78	0.50266	0.67293
			2676.85	0.50271	0.67299
			2674.92	0.50276	0.67304
			2672.99	0.50279	0.67309
			2671.06	0.50283	0.67313
			2669.13	0.50286	0.67318
			2667.2	0.5029	0.67323
			2665.28	0.50295	0.67326
			2663.35	0.50301	0.67329
			2661.42	0.50306	0.67333
			2659.49	0.50311	0.67337
			2657.56	0.50315	0.67343
			2655.63	0.50319	0.67348
			2653.7	0.50322	0.67354
			2651.78	0.50327	0.6736
			2649.85	0.50331	0.67366
			2647.92	0.50336	0.67373
			2645.99	0.50341	0.6738
			2644.06	0.50346	0.67387
			2642.13	0.5035	0.67392
			2640.2	0.50354	0.67397
			2638.28	0.50359	0.67401
			2636.35	0.50363	0.67407
			2634.42	0.50367	0.67412
			2632.49	0.50371	0.67418
			2630.56	0.50376	0.67422
			2628.63	0.5038	0.67427
			2626.7	0.50385	0.67433
			2624.78	0.5039	0.6744
			2622.85	0.50397	0.67447
			2620.92	0.50403	0.67455
			2618.99	0.50408	0.67463
			2617.06	0.50412	0.6747
			2615.13	0.50416	0.67478
			2613.2	0.5042	0.67485
			2611.28	0.50424	0.67492
			2609.35	0.50428	0.67498
			2607.42	0.50432	0.67503
			2605.49	0.50436	0.67509
			2603.56	0.50439	0.67514
			2601.63	0.50443	0.67519
			2599.7	0.50447	0.67523
			2597.78	0.50451	0.67528
			2595.85	0.50455	0.67533
			2593.92	0.50459	0.67538
			2591.99	0.50463	0.67544
			2590.06	0.50467	0.6755
			2588.13	0.50471	0.67555
			2586.2	0.50475	0.67561
			2584.28	0.50479	0.67567
			2582.35	0.50482	0.67574
			2580.42	0.50486	0.67581
			2578.49	0.50489	0.67588
			2576.56	0.50493	0.67594
			2574.63	0.50496	0.676
			2572.7	0.505	0.67605
			2570.78	0.50503	0.6761
			2568.85	0.50507	0.67614
			2566.92	0.50511	0.67617
			2564.99	0.50514	0.6762
			2563.06	0.50518	0.67624
			2561.13	0.5052	0.67628
			2559.21	0.50523	0.67634
			2557.28	0.50526	0.67641
			2555.35	0.5053	0.67648
			2553.42	0.50533	0.67653
			2551.49	0.50537	0.67659
			2549.56	0.50541	0.67664
			2547.63	0.50544	0.6767
			2545.71	0.50547	0.67675
			2543.78	0.50551	0.67679
			2541.85	0.50554	0.67682
			2539.92	0.50557	0.67686
			2537.99	0.5056	0.67691
			2536.06	0.50562	0.67695
			2534.13	0.50564	0.67699
			2532.21	0.50567	0.67703
			2530.28	0.50571	0.67707
			2528.35	0.50575	0.67711
			2526.42	0.50579	0.67716
			2524.49	0.50583	0.67722
			2522.56	0.50587	0.67727
			2520.63	0.5059	0.67731
			2518.71	0.50593	0.67735
			2516.78	0.50596	0.6774
			2514.85	0.50599	0.67745
			2512.92	0.50602	0.6775
			2510.99	0.50604	0.67755
			2509.06	0.50606	0.67759
			2507.13	0.50609	0.67763
			2505.21	0.50612	0.67767
			2503.28	0.50616	0.67771
			2501.35	0.5062	0.67777
			2499.42	0.50625	0.67781
			2497.49	0.5063	0.67786
			2495.56	0.50634	0.6779
			2493.63	0.50638	0.67795
			2491.71	0.50642	0.67801
			2489.78	0.50646	0.67807
			2487.85	0.50649	0.67813
			2485.92	0.50652	0.67817
			2483.99	0.50654	0.67822
			2482.06	0.50657	0.67827
			2480.13	0.50659	0.67832
			2478.21	0.50662	0.67837
			2476.28	0.50665	0.67841
			2474.35	0.50667	0.67844
			2472.42	0.50669	0.67848
			2470.49	0.50672	0.67852
			2468.56	0.50675	0.67857
			2466.63	0.50677	0.67861
			2464.71	0.5068	0.67865
			2462.78	0.50681	0.67869
			2460.85	0.50683	0.67873
			2458.92	0.50686	0.67877
			2456.99	0.50688	0.6788
			2455.06	0.5069	0.67883
			2453.13	0.50693	0.67885
			2451.21	0.50696	0.67888
			2449.28	0.50698	0.67892
			2447.35	0.507	0.67896
			2445.42	0.50702	0.679
			2443.49	0.50704	0.67904
			2441.56	0.50705	0.67907
			2439.63	0.50706	0.6791
			2437.71	0.50708	0.67913
			2435.78	0.5071	0.67915
			2433.85	0.50711	0.67917
			2431.92	0.50711	0.67919
			2429.99	0.50711	0.67921
			2428.06	0.50711	0.67924
			2426.13	0.50713	0.67928
			2424.21	0.50715	0.67932
			2422.28	0.50718	0.67937
			2420.35	0.50722	0.67941
			2418.42	0.50726	0.67945
			2416.49	0.5073	0.6795
			2414.56	0.50734	0.67954
			2412.63	0.50738	0.67957
			2410.71	0.5074	0.67959
			2408.78	0.50743	0.67962
			2406.85	0.50745	0.67965
			2404.92	0.50748	0.67969
			2402.99	0.5075	0.67973
			2401.06	0.50753	0.67976
			2399.13	0.50757	0.67979
			2397.21	0.5076	0.67981
			2395.28	0.50763	0.67985
			2393.35	0.50765	0.67989
			2391.42	0.50765	0.67992
			2389.49	0.50763	0.67994
			2387.56	0.50757	0.67993
			2385.63	0.50752	0.67992
			2383.71	0.50747	0.6799
			2381.78	0.50743	0.67989
			2379.85	0.50739	0.67987
			2377.92	0.50735	0.67983
			2375.99	0.50734	0.6798
			2374.06	0.50737	0.67981
			2372.13	0.50744	0.67987
			2370.21	0.50755	0.68
			2368.28	0.50769	0.68016
			2366.35	0.50781	0.6803
			2364.42	0.50788	0.68034
			2362.49	0.50791	0.68029
			2360.56	0.50798	0.68031
			2358.63	0.50813	0.68051
			2356.71	0.50827	0.68075
			2354.78	0.50831	0.68088
			2352.85	0.50828	0.68089
			2350.92	0.50823	0.68088
			2348.99	0.50822	0.6809
			2347.06	0.50826	0.68098
			2345.13	0.50834	0.68108
			2343.21	0.50839	0.68111
			2341.28	0.50839	0.68103
			2339.35	0.50837	0.68095
			2337.42	0.50842	0.68101
			2335.49	0.50851	0.68119
			2333.56	0.50853	0.6813
			2331.63	0.50844	0.68124
			2329.71	0.5083	0.6811
			2327.78	0.50814	0.68095
			2325.85	0.50802	0.68085
			2323.92	0.50793	0.68079
			2321.99	0.50788	0.68075
			2320.06	0.50784	0.68073
			2318.13	0.5078	0.68071
			2316.21	0.50777	0.68069
			2314.28	0.50775	0.68069
			2312.35	0.50775	0.68071
			2310.42	0.50776	0.68074
			2308.49	0.50777	0.68078
			2306.56	0.50778	0.68082
			2304.63	0.50781	0.68087
			2302.71	0.50786	0.68093
			2300.78	0.50791	0.68101
			2298.85	0.50797	0.68108
			2296.92	0.50803	0.68115
			2294.99	0.50809	0.68122
			2293.06	0.50816	0.68129
			2291.13	0.50823	0.68136
			2289.21	0.50828	0.68142
			2287.28	0.50833	0.68146
			2285.35	0.50835	0.68151
			2283.42	0.50836	0.68154
			2281.49	0.50836	0.68157
			2279.56	0.50836	0.68159
			2277.63	0.50835	0.6816
			2275.71	0.50835	0.68161
			2273.78	0.50834	0.68162
			2271.85	0.50833	0.68163
			2269.92	0.50833	0.68165
			2267.99	0.50833	0.68167
			2266.06	0.50834	0.68169
			2264.13	0.50835	0.6817
			2262.21	0.50835	0.6817
			2260.28	0.50836	0.68172
			2258.35	0.50838	0.68176
			2256.42	0.50841	0.68181
			2254.49	0.50845	0.68186
			2252.56	0.50848	0.68191
			2250.63	0.50851	0.68195
			2248.71	0.50853	0.68199
			2246.78	0.50853	0.68203
			2244.85	0.50852	0.68205
			2242.92	0.5085	0.68204
			2240.99	0.50848	0.68203
			2239.06	0.50846	0.68201
			2237.13	0.50845	0.68201
			2235.21	0.50845	0.68203
			2233.28	0.50844	0.68204
			2231.35	0.50844	0.68206
			2229.42	0.50844	0.68207
			2227.49	0.50845	0.68209
			2225.56	0.50845	0.68212
			2223.63	0.50847	0.68214
			2221.71	0.50848	0.68216
			2219.78	0.50849	0.68218
			2217.85	0.50851	0.6822
			2215.92	0.50852	0.68224
			2213.99	0.50853	0.68228
			2212.06	0.50854	0.68231
			2210.13	0.50855	0.68233
			2208.21	0.50856	0.68234
			2206.28	0.50858	0.68235
			2204.35	0.50859	0.68237
			2202.42	0.50859	0.6824
			2200.49	0.50859	0.68242
			2198.56	0.5086	0.68243
			2196.63	0.50862	0.68245
			2194.71	0.50863	0.68247
			2192.78	0.50864	0.68251
			2190.85	0.50864	0.68253
			2188.92	0.50864	0.68255
			2186.99	0.50864	0.68256
			2185.06	0.50865	0.68257
			2183.13	0.50867	0.6826
			2181.21	0.50867	0.68263
			2179.28	0.50868	0.68265
			2177.35	0.50868	0.68267
			2175.42	0.50868	0.68267
			2173.49	0.50868	0.68269
			2171.56	0.50869	0.6827
			2169.64	0.50871	0.68272
			2167.71	0.50873	0.68273
			2165.78	0.50874	0.68274
			2163.85	0.50875	0.68275
			2161.92	0.50875	0.68277
			2159.99	0.50876	0.68279
			2158.06	0.50876	0.68282
			2156.14	0.50877	0.68284
			2154.21	0.50877	0.68285
			2152.28	0.50877	0.68286
			2150.35	0.50875	0.68287
			2148.42	0.50874	0.68289
			2146.49	0.50874	0.68291
			2144.56	0.50874	0.68294
			2142.64	0.50874	0.68296
			2140.71	0.50875	0.68297
			2138.78	0.50876	0.68299
			2136.85	0.50877	0.68301
			2134.92	0.50877	0.68303
			2132.99	0.50878	0.68305
			2131.06	0.50879	0.68307
			2129.14	0.50881	0.68309
			2127.21	0.50882	0.6831
			2125.28	0.50883	0.68312
			2123.35	0.50884	0.68313
			2121.42	0.50884	0.68316
			2119.49	0.50883	0.68319
			2117.56	0.50884	0.6832
			2115.64	0.50884	0.6832
			2113.71	0.50885	0.6832
			2111.78	0.50884	0.68321
			2109.85	0.50882	0.68323
			2107.92	0.50882	0.68326
			2105.99	0.50883	0.68328
			2104.06	0.50883	0.68328
			2102.14	0.50884	0.68328
			2100.21	0.50884	0.68329
			2098.28	0.50883	0.68331
			2096.35	0.50882	0.68331
			2094.42	0.5088	0.68331
			2092.49	0.50878	0.68329
			2090.56	0.50875	0.68327
			2088.64	0.50873	0.68327
			2086.71	0.5087	0.68327
			2084.78	0.50871	0.6833
			2082.85	0.5087	0.6833
			2080.92	0.50868	0.68329
			2078.99	0.50867	0.68329
			2077.06	0.50866	0.6833
			2075.14	0.50866	0.68331
			2073.21	0.50865	0.68332
			2071.28	0.50865	0.68332
			2069.35	0.50863	0.68331
			2067.42	0.50861	0.68329
			2065.49	0.50859	0.68329
			2063.56	0.50857	0.6833
			2061.64	0.50856	0.6833
			2059.71	0.50854	0.6833
			2057.78	0.50852	0.68328
			2055.85	0.50849	0.68327
			2053.92	0.50845	0.68327
			2051.99	0.50842	0.68327
			2050.06	0.50839	0.68326
			2048.14	0.50837	0.68325
			2046.21	0.50835	0.68322
			2044.28	0.50833	0.6832
			2042.35	0.50829	0.68319
			2040.42	0.50824	0.68317
			2038.49	0.50819	0.68317
			2036.56	0.50814	0.68315
			2034.64	0.5081	0.68314
			2032.71	0.50806	0.68313
			2030.78	0.50803	0.68313
			2028.85	0.508	0.68314
			2026.92	0.50796	0.68314
			2024.99	0.50793	0.68313
			2023.06	0.50791	0.68312
			2021.14	0.5079	0.68312
			2019.21	0.50789	0.68312
			2017.28	0.50786	0.68312
			2015.35	0.50782	0.68311
			2013.42	0.50777	0.6831
			2011.49	0.50772	0.68309
			2009.56	0.50767	0.68308
			2007.64	0.50764	0.68308
			2005.71	0.5076	0.68308
			2003.78	0.50757	0.68309
			2001.85	0.50753	0.68308
			1999.92	0.5075	0.68307
			1997.99	0.50748	0.68308
			1996.06	0.50747	0.6831
			1994.14	0.50746	0.68312
			1992.21	0.50746	0.68312
			1990.28	0.50744	0.68312
			1988.35	0.50742	0.68312
			1986.42	0.50739	0.68311
			1984.49	0.50735	0.68311
			1982.56	0.50732	0.68311
			1980.64	0.5073	0.68311
			1978.71	0.50729	0.68309
			1976.78	0.50728	0.68307
			1974.85	0.50727	0.68308
			1972.92	0.50725	0.6831
			1970.99	0.50724	0.68312
			1969.06	0.50723	0.68312
			1967.14	0.50724	0.68311
			1965.21	0.50724	0.6831
			1963.28	0.50723	0.68311
			1961.35	0.5072	0.68312
			1959.42	0.50717	0.68312
			1957.49	0.50714	0.68312
			1955.56	0.50712	0.68312
			1953.64	0.50711	0.68312
			1951.71	0.5071	0.68313
			1949.78	0.50709	0.68316
			1947.85	0.50708	0.68318
			1945.92	0.50707	0.68319
			1943.99	0.50706	0.68319
			1942.06	0.50705	0.68318
			1940.14	0.50705	0.68318
			1938.21	0.50703	0.68318
			1936.28	0.50701	0.68319
			1934.35	0.50698	0.68318
			1932.42	0.50695	0.68316
			1930.49	0.50691	0.68317
			1928.56	0.50689	0.68318
			1926.64	0.50688	0.6832
			1924.71	0.50688	0.68324
			1922.78	0.50686	0.68326
			1920.85	0.50682	0.68325
			1918.92	0.50676	0.68321
			1916.99	0.5067	0.68316
			1915.06	0.50663	0.68311
			1913.14	0.50655	0.68306
			1911.21	0.50646	0.68297
			1909.28	0.50637	0.68288
			1907.35	0.50627	0.68281
			1905.42	0.50616	0.68271
			1903.49	0.50607	0.68264
			1901.56	0.506	0.68262
			1899.64	0.50593	0.68259
			1897.71	0.50587	0.68254
			1895.78	0.50581	0.6825
			1893.85	0.50575	0.68247
			1891.92	0.50569	0.68246
			1889.99	0.50563	0.68244
			1888.06	0.50557	0.6824
			1886.14	0.50551	0.68234
			1884.21	0.50544	0.68227
			1882.28	0.50538	0.68223
			1880.35	0.50532	0.68222
			1878.42	0.50527	0.68221
			1876.49	0.50525	0.6822
			1874.56	0.50526	0.68223
			1872.64	0.50527	0.68227
			1870.71	0.50526	0.68229
			1868.78	0.50525	0.68231
			1866.85	0.50522	0.68231
			1864.92	0.50518	0.68229
			1862.99	0.50514	0.68224
			1861.06	0.50511	0.6822
			1859.14	0.50509	0.68218
			1857.21	0.50507	0.6822
			1855.28	0.50507	0.68221
			1853.35	0.50509	0.68221
			1851.42	0.50513	0.68227
			1849.49	0.50515	0.68232
			1847.56	0.50513	0.68234
			1845.64	0.50509	0.68232
			1843.71	0.50503	0.68228
			1841.78	0.50495	0.68222
			1839.85	0.50485	0.68212
			1837.92	0.50477	0.68205
			1835.99	0.50469	0.68203
			1834.06	0.50461	0.682
			1832.14	0.50454	0.68195
			1830.21	0.50449	0.68188
			1828.28	0.50443	0.68185
			1826.35	0.50433	0.68179
			1824.42	0.50419	0.6817
			1822.49	0.50405	0.68158
			1820.56	0.5039	0.68146
			1818.64	0.50377	0.68133
			1816.71	0.50368	0.68122
			1814.78	0.50361	0.68119
			1812.85	0.50354	0.68118
			1810.92	0.50346	0.68113
			1808.99	0.50341	0.68108
			1807.06	0.50336	0.68106
			1805.14	0.50332	0.68108
			1803.21	0.50328	0.6811
			1801.28	0.50324	0.6811
			1799.35	0.50323	0.68112
			1797.42	0.5032	0.68113
			1795.49	0.50314	0.68112
			1793.56	0.50307	0.68109
			1791.64	0.50298	0.68106
			1789.71	0.50286	0.68097
			1787.78	0.50274	0.68084
			1785.85	0.50263	0.68074
			1783.92	0.50251	0.68069
			1781.99	0.50242	0.68067
			1780.06	0.50239	0.68067
			1778.14	0.50241	0.68068
			1776.21	0.50242	0.68073
			1774.28	0.50238	0.68077
			1772.35	0.50226	0.6807
			1770.42	0.5021	0.68058
			1768.49	0.5019	0.68044
			1766.57	0.50167	0.68023
			1764.64	0.50141	0.68004
			1762.71	0.50113	0.67987
			1760.78	0.50084	0.67965
			1758.85	0.50059	0.67943
			1756.92	0.50039	0.67929
			1754.99	0.50016	0.67916
			1753.07	0.4999	0.67903
			1751.14	0.4996	0.67885
			1749.21	0.4993	0.67858
			1747.28	0.49902	0.67839
			1745.35	0.49871	0.67821
			1743.42	0.49839	0.67795
			1741.49	0.49809	0.67772
			1739.57	0.49777	0.67751
			1737.64	0.49742	0.67721
			1735.71	0.49706	0.67685
			1733.78	0.49665	0.67645
			1731.85	0.49619	0.67604
			1729.92	0.49568	0.67565
			1727.99	0.49518	0.67521
			1726.07	0.49474	0.67479
			1724.14	0.49437	0.6745
			1722.21	0.49398	0.6742
			1720.28	0.49357	0.67385
			1718.35	0.49313	0.67352
			1716.42	0.49261	0.67312
			1714.49	0.49205	0.67265
			1712.57	0.49144	0.67216
			1710.64	0.49081	0.67161
			1708.71	0.49023	0.67113
			1706.78	0.48967	0.67072
			1704.85	0.48909	0.6702
			1702.92	0.48848	0.66962
			1700.99	0.48775	0.66897
			1699.07	0.48688	0.66819
			1697.14	0.48588	0.66733
			1695.21	0.48478	0.66632
			1693.28	0.48365	0.66515
			1691.35	0.48248	0.66399
			1689.42	0.48125	0.66288
			1687.49	0.47995	0.6617
			1685.57	0.47866	0.6605
			1683.64	0.47734	0.65927
			1681.71	0.47597	0.65797
			1679.78	0.47453	0.65661
			1677.85	0.473	0.65513
			1675.92	0.47139	0.65363
			1673.99	0.46974	0.65213
			1672.07	0.46806	0.65048
			1670.14	0.46638	0.64873
			1668.21	0.46469	0.64703
			1666.28	0.46295	0.64544
			1664.35	0.46118	0.64382
			1662.42	0.45948	0.64209
			1660.49	0.45791	0.64054
			1658.57	0.4564	0.6392
			1656.64	0.45491	0.63782
			1654.71	0.45345	0.63639
			1652.78	0.45198	0.63497
			1650.85	0.45047	0.63351
			1648.92	0.44896	0.63201
			1646.99	0.44752	0.63056
			1645.07	0.44626	0.62922
			1643.14	0.44528	0.62814
			1641.21	0.4446	0.62728
			1639.28	0.44425	0.62663
			1637.35	0.44424	0.62643
			1635.42	0.44457	0.62661
			1633.49	0.44524	0.62701
			1631.57	0.44632	0.62774
			1629.64	0.44776	0.62889
			1627.71	0.4495	0.63037
			1625.78	0.45164	0.63218
			1623.85	0.45424	0.63443
			1621.92	0.45728	0.6371
			1619.99	0.46064	0.64018
			1618.07	0.46421	0.64352
			1616.14	0.46791	0.64702
			1614.21	0.47167	0.65058
			1612.28	0.47538	0.65413
			1610.35	0.47894	0.65755
			1608.42	0.48223	0.6608
			1606.49	0.48515	0.66379
			1604.57	0.48768	0.66639
			1602.64	0.48993	0.66867
			1600.71	0.4919	0.67072
			1598.78	0.49354	0.67249
			1596.85	0.49488	0.67395
			1594.92	0.49596	0.67515
			1592.99	0.49681	0.67612
			1591.07	0.49747	0.67689
			1589.14	0.49797	0.67752
			1587.21	0.49833	0.67801
			1585.28	0.49863	0.67836
			1583.35	0.49887	0.67871
			1581.42	0.49905	0.67904
			1579.49	0.49918	0.67929
			1577.57	0.4993	0.67948
			1575.64	0.49941	0.67962
			1573.71	0.49949	0.67977
			1571.78	0.49953	0.67994
			1569.85	0.49954	0.68004
			1567.92	0.4996	0.68009
			1565.99	0.4997	0.68025
			1564.07	0.49976	0.68041
			1562.14	0.49978	0.68048
			1560.21	0.49972	0.68049
			1558.28	0.49953	0.68035
			1556.35	0.49922	0.68002
			1554.42	0.49884	0.67962
			1552.49	0.49841	0.67923
			1550.57	0.498	0.67887
			1548.64	0.4977	0.67855
			1546.71	0.49756	0.67829
			1544.78	0.49754	0.67815
			1542.85	0.49756	0.6781
			1540.92	0.49755	0.67804
			1538.99	0.49747	0.6779
			1537.07	0.49733	0.67766
			1535.14	0.49716	0.67737
			1533.21	0.49699	0.6771
			1531.28	0.49684	0.67685
			1529.35	0.49676	0.67667
			1527.42	0.49673	0.67651
			1525.49	0.49673	0.67636
			1523.57	0.49666	0.67623
			1521.64	0.49649	0.67601
			1519.71	0.49625	0.67571
			1517.78	0.49599	0.67538
			1515.85	0.49573	0.67493
			1513.92	0.4955	0.67446
			1511.99	0.49525	0.67402
			1510.07	0.49498	0.67351
			1508.14	0.49471	0.67283
			1506.21	0.49447	0.67197
			1504.28	0.49422	0.67097
			1502.35	0.49393	0.66978
			1500.42	0.49357	0.66835
			1498.49	0.49317	0.66667
			1496.57	0.49276	0.66485
			1494.64	0.49237	0.663
			1492.71	0.49203	0.66125
			1490.78	0.4917	0.65977
			1488.85	0.4913	0.65857
			1486.92	0.49083	0.65764
			1484.99	0.49035	0.65698
			1483.07	0.48988	0.65649
			1481.14	0.48942	0.65607
			1479.21	0.48893	0.6556
			1477.28	0.48838	0.65491
			1475.35	0.4878	0.65398
			1473.42	0.48721	0.65307
			1471.49	0.48663	0.65255
			1469.57	0.48605	0.65256
			1467.64	0.48552	0.65303
			1465.71	0.4851	0.65397
			1463.78	0.48481	0.65542
			1461.85	0.48457	0.65719
			1459.92	0.48434	0.65893
			1457.99	0.48408	0.66042
			1456.07	0.48375	0.66155
			1454.14	0.48336	0.66221
			1452.21	0.48293	0.66243
			1450.28	0.48252	0.66245
			1448.35	0.48212	0.66245
			1446.42	0.48172	0.66233
			1444.49	0.48134	0.66211
			1442.57	0.481	0.66193
			1440.64	0.48066	0.66179
			1438.71	0.48031	0.66165
			1436.78	0.47996	0.66148
			1434.85	0.47961	0.66128
			1432.92	0.47927	0.66108
			1430.99	0.4789	0.66087
			1429.07	0.47854	0.66059
			1427.14	0.4782	0.66028
			1425.21	0.4779	0.65994
			1423.28	0.47763	0.65953
			1421.35	0.47736	0.65914
			1419.42	0.47706	0.65878
			1417.49	0.47671	0.65839
			1415.57	0.47633	0.65801
			1413.64	0.47595	0.65766
			1411.71	0.47558	0.65736
			1409.78	0.47523	0.65709
			1407.85	0.4749	0.65683
			1405.92	0.47459	0.65649
			1403.99	0.47427	0.65613
			1402.07	0.47395	0.6558
			1400.14	0.47364	0.6555
			1398.21	0.47332	0.65519
			1396.28	0.47284	0.65481
			1394.35	0.47201	0.65431
			1392.42	0.47083	0.65365
			1390.49	0.46952	0.65291
			1388.57	0.46827	0.65218
			1386.64	0.46724	0.65149
			1384.71	0.46649	0.65087
			1382.78	0.46608	0.65036
			1380.85	0.46599	0.64996
			1378.92	0.46618	0.64971
			1377	0.46654	0.6496
			1375.07	0.46691	0.64954
			1373.14	0.46705	0.64942
			1371.21	0.46689	0.64918
			1369.28	0.46654	0.64884
			1367.35	0.46614	0.64843
			1365.42	0.46572	0.64799
			1363.5	0.46528	0.64752
			1361.57	0.4648	0.64704
			1359.64	0.46431	0.64655
			1357.71	0.46384	0.64604
			1355.78	0.46337	0.6455
			1353.85	0.46291	0.64495
			1351.92	0.4624	0.6444
			1350	0.46184	0.64382
			1348.07	0.46124	0.6432
			1346.14	0.46063	0.64259
			1344.21	0.46004	0.64197
			1342.28	0.45946	0.64132
			1340.35	0.45888	0.64067
			1338.42	0.45827	0.64002
			1336.5	0.45762	0.63937
			1334.57	0.45694	0.63871
			1332.64	0.45624	0.63801
			1330.71	0.45555	0.63728
			1328.78	0.45486	0.6365
			1326.85	0.45415	0.63569
			1324.92	0.45339	0.63485
			1323	0.45257	0.63399
			1321.07	0.45172	0.6331
			1319.14	0.45087	0.63219
			1317.21	0.45004	0.63128
			1315.28	0.44924	0.63036
			1313.35	0.44844	0.62945
			1311.42	0.4476	0.62852
			1309.5	0.44671	0.62757
			1307.57	0.44578	0.62658
			1305.64	0.44485	0.62557
			1303.71	0.44392	0.62456
			1301.78	0.44299	0.62353
			1299.85	0.44202	0.62247
			1297.92	0.44099	0.62136
			1296	0.4399	0.6202
			1294.07	0.43874	0.61899
			1292.14	0.43755	0.61774
			1290.21	0.43634	0.61643
			1288.28	0.43511	0.61507
			1286.35	0.43383	0.61364
			1284.42	0.43249	0.61216
			1282.5	0.43109	0.61063
			1280.57	0.42965	0.60908
			1278.64	0.42818	0.6075
			1276.71	0.42669	0.60587
			1274.78	0.42515	0.60417
			1272.85	0.42355	0.60238
			1270.92	0.42183	0.60049
			1269	0.42	0.59853
			1267.07	0.41807	0.59647
			1265.14	0.41607	0.59432
			1263.21	0.414	0.59204
			1261.28	0.41184	0.58963
			1259.35	0.40956	0.58708
			1257.42	0.40713	0.58437
			1255.5	0.4045	0.58147
			1253.57	0.40166	0.57833
			1251.64	0.3986	0.57491
			1249.71	0.39529	0.5712
			1247.78	0.3917	0.56718
			1245.85	0.38778	0.56287
			1243.92	0.38353	0.55824
			1242	0.37897	0.5533
			1240.07	0.37415	0.54808
			1238.14	0.36915	0.54266
			1236.21	0.36408	0.53713
			1234.28	0.35902	0.5316
			1232.35	0.35407	0.5262
			1230.42	0.34935	0.52104
			1228.5	0.34495	0.51621
			1226.57	0.34095	0.51183
			1224.64	0.33741	0.50798
			1222.71	0.33435	0.5047
			1220.78	0.33176	0.50201
			1218.85	0.32962	0.49992
			1216.92	0.32791	0.4984
			1215	0.32659	0.49743
			1213.07	0.32563	0.49694
			1211.14	0.32498	0.49683
			1209.21	0.32456	0.49698
			1207.28	0.32431	0.49728
			1205.35	0.32413	0.49761
			1203.42	0.32396	0.49787
			1201.5	0.32372	0.49799
			1199.57	0.32338	0.49793
			1197.64	0.32291	0.49766
			1195.71	0.32229	0.49719
			1193.78	0.32154	0.49653
			1191.85	0.32064	0.4957
			1189.92	0.31962	0.49474
			1188	0.31851	0.49365
			1186.07	0.31733	0.4925
			1184.14	0.31612	0.49129
			1182.21	0.31487	0.49004
			1180.28	0.31362	0.48875
			1178.35	0.31235	0.48743
			1176.42	0.31106	0.48607
			1174.5	0.30974	0.4847
			1172.57	0.30841	0.48331
			1170.64	0.30712	0.48195
			1168.71	0.30591	0.48066
			1166.78	0.30479	0.47945
			1164.85	0.30372	0.47829
			1162.92	0.30265	0.47714
			1161	0.3015	0.47593
			1159.07	0.30024	0.47462
			1157.14	0.29882	0.47315
			1155.21	0.29723	0.47152
			1153.28	0.29547	0.46972
			1151.35	0.29357	0.46778
			1149.42	0.2916	0.46574
			1147.5	0.28962	0.46368
			1145.57	0.28768	0.46164
			1143.64	0.28578	0.45963
			1141.71	0.2839	0.45763
			1139.78	0.28201	0.4556
			1137.85	0.28007	0.45348
			1135.92	0.27807	0.45127
			1134	0.27596	0.44892
			1132.07	0.27373	0.4464
			1130.14	0.27134	0.44369
			1128.21	0.26879	0.44078
			1126.28	0.26606	0.43764
			1124.35	0.26315	0.43429
			1122.42	0.26003	0.43074
			1120.5	0.25672	0.42701
			1118.57	0.25321	0.42313
			1116.64	0.2495	0.41909
			1114.71	0.2456	0.41493
			1112.78	0.24149	0.41064
			1110.85	0.23718	0.40624
			1108.92	0.23263	0.40172
			1107	0.22787	0.39708
			1105.07	0.22292	0.39232
			1103.14	0.21782	0.38747
			1101.21	0.21262	0.38258
			1099.28	0.20739	0.37769
			1097.35	0.20222	0.37288
			1095.42	0.19716	0.36818
			1093.5	0.19226	0.36365
			1091.57	0.18755	0.35932
			1089.64	0.18307	0.35522
			1087.71	0.17885	0.35135
			1085.78	0.17491	0.34773
			1083.85	0.17126	0.34436
			1081.92	0.16792	0.34125
			1080	0.1649	0.33843
			1078.07	0.16222	0.3359
			1076.14	0.15986	0.33366
			1074.21	0.15783	0.33171
			1072.28	0.15608	0.33004
			1070.35	0.15458	0.32861
			1068.42	0.1533	0.32736
			1066.5	0.15217	0.32621
			1064.57	0.15116	0.32511
			1062.64	0.15024	0.324
			1060.71	0.14938	0.32287
			1058.78	0.14859	0.3217
			1056.85	0.14786	0.3205
			1054.92	0.14723	0.31932
			1053	0.1467	0.3182
			1051.07	0.14629	0.31719
			1049.14	0.14605	0.31638
			1047.21	0.14602	0.3158
			1045.28	0.14624	0.31549
			1043.35	0.14675	0.31549
			1041.42	0.14758	0.31582
			1039.5	0.14875	0.31651
			1037.57	0.15028	0.31757
			1035.64	0.15218	0.31898
			1033.71	0.15443	0.32074
			1031.78	0.15703	0.32282
			1029.85	0.15993	0.32521
			1027.92	0.1631	0.32789
			1026	0.1665	0.33081
			1024.07	0.1701	0.33396
			1022.14	0.17388	0.33731
			1020.21	0.17781	0.34087
			1018.28	0.1819	0.34465
			1016.35	0.18618	0.34868
			1014.42	0.19069	0.35298
			1012.5	0.19548	0.35762
			1010.57	0.20057	0.36262
			1008.64	0.20601	0.36804
			1006.71	0.2118	0.3739
			1004.78	0.21792	0.3802
			1002.85	0.22434	0.38694
			1000.92	0.23107	0.39408
			998.996	0.23806	0.40158
			997.068	0.24526	0.40941
			995.139	0.25264	0.4175
			993.211	0.26014	0.42582
			991.282	0.26772	0.43432
			989.354	0.27536	0.44294
			987.425	0.28305	0.45166
			985.496	0.29076	0.46043
			983.568	0.29845	0.46919
			981.639	0.30607	0.47789
			979.711	0.31358	0.48646
			977.782	0.32094	0.49482
			975.854	0.32815	0.5029
			973.925	0.33519	0.51065
			971.996	0.34206	0.51804
			970.068	0.34875	0.52508
			968.139	0.35523	0.53185
			966.211	0.3615	0.53845
			964.282	0.36755	0.54499
			962.354	0.37342	0.55153
			960.425	0.37913	0.55806
			958.497	0.38467	0.56457
			956.568	0.39004	0.57098
			954.639	0.39521	0.57724
			952.711	0.40017	0.58324
			950.782	0.40491	0.58889
			948.854	0.40946	0.59411
			946.925	0.41384	0.5989
			944.997	0.41804	0.60333
			943.068	0.42208	0.60753
			941.139	0.42596	0.61156
			939.211	0.4297	0.61545
			937.282	0.43333	0.6192
			935.354	0.43687	0.62281
			933.425	0.44034	0.6263
			931.497	0.44371	0.62966
			929.568	0.44696	0.63287
			927.639	0.45008	0.63589
			925.711	0.45307	0.6387
			923.782	0.45594	0.64127
			921.854	0.45876	0.64364
			919.925	0.4616	0.64589
			917.997	0.46452	0.64816
			916.068	0.46759	0.65061
			914.14	0.47086	0.65336
			912.211	0.47438	0.65651
			910.282	0.47816	0.66015
			908.354	0.48217	0.66433
			906.425	0.48634	0.66902
			904.497	0.4906	0.6741
			902.568	0.49484	0.67936
			900.64	0.49898	0.68457
			898.711	0.50297	0.68958
			896.782	0.50679	0.69435
			894.854	0.51048	0.69889
			892.925	0.51408	0.70321
			890.997	0.51761	0.70731
			889.068	0.52113	0.71125
			887.14	0.52464	0.71512
			885.211	0.52815	0.71901
			883.283	0.53168	0.72296
			881.354	0.53525	0.72694
			879.425	0.53888	0.7309
			877.497	0.54258	0.73483
			875.568	0.54634	0.73876
			873.64	0.55014	0.74275
			871.711	0.55397	0.74678
			869.783	0.55781	0.7508
			867.854	0.56163	0.75476
			865.925	0.56544	0.75868
			863.997	0.56922	0.76258
			862.068	0.57297	0.7665
			860.14	0.57666	0.77037
			858.211	0.58027	0.77412
			856.283	0.58376	0.7777
			854.354	0.58715	0.78113
			852.425	0.59042	0.78445
			850.497	0.59356	0.78764
			848.568	0.59658	0.79066
			846.64	0.59943	0.79345
			844.711	0.60209	0.796
			842.783	0.60452	0.79832
			840.854	0.60668	0.80043
			838.926	0.60854	0.80223
			836.997	0.61005	0.80359
			835.068	0.61107	0.80434
			833.14	0.61144	0.80435
			831.211	0.61098	0.80352
			829.283	0.60956	0.80176
			827.354	0.60714	0.79899
			825.426	0.60372	0.79513
			823.497	0.59936	0.79022
			821.568	0.59414	0.7844
			819.64	0.58812	0.77784
			817.711	0.58142	0.77069
			815.783	0.57414	0.76303
			813.854	0.56641	0.75492
			811.926	0.55833	0.7464
			809.997	0.55001	0.73761
			808.069	0.54166	0.72881
			806.14	0.53359	0.7204
			804.211	0.5262	0.7128
			802.283	0.51988	0.7064
			800.354	0.51499	0.70152
			798.426	0.51176	0.69837
			796.497	0.5102	0.69693
			794.569	0.51007	0.69699
			792.64	0.51094	0.69805
			790.711	0.5122	0.69948
			788.783	0.51327	0.70066
			786.854	0.51382	0.70123
			784.926	0.51383	0.7012
			782.997	0.5135	0.7008
			781.069	0.51313	0.70039
			779.14	0.51301	0.70026
			777.211	0.51336	0.70066
			775.283	0.51432	0.70179
			773.354	0.51597	0.7037
			771.426	0.51824	0.70629
			769.497	0.5209	0.70924
			767.569	0.5236	0.71215
			765.64	0.52602	0.7147
			763.712	0.52796	0.71675
			761.783	0.52938	0.71835
			759.854	0.53038	0.71955
			757.926	0.53107	0.72037
			755.997	0.53153	0.72079
			754.069	0.53177	0.72086
			752.14	0.53175	0.72065
			750.212	0.53147	0.72027
			748.283	0.53099	0.71975
			746.354	0.5304	0.71909
			744.426	0.52978	0.71829
			742.497	0.52918	0.71734
			740.569	0.52858	0.71629
			738.64	0.52791	0.71522
			736.712	0.52716	0.71419
			734.783	0.52637	0.71316
			732.854	0.5257	0.71213
			730.926	0.52522	0.71104
			728.997	0.52497	0.70995
			727.069	0.52489	0.70905
			725.14	0.52489	0.70855
			723.212	0.52493	0.70853
			721.283	0.52506	0.70896
			719.355	0.52535	0.70977
			717.426	0.52584	0.71086
			715.497	0.52649	0.7122
			713.569	0.52718	0.71368
			711.64	0.52779	0.71514
			709.712	0.52828	0.71635
			707.783	0.52858	0.71706
			705.855	0.52863	0.71718
			703.926	0.52842	0.7168
			701.997	0.52796	0.71614
			700.069	0.52729	0.71537
			698.14	0.52653	0.71463
			696.212	0.52586	0.71406
			694.283	0.52549	0.71378
			692.355	0.5256	0.71392
			690.426	0.52628	0.71455
			688.498	0.52742	0.71564
			686.569	0.52878	0.71698
			684.64	0.53007	0.71828
			682.712	0.53119	0.71951
			680.783	0.5322	0.72076
			678.855	0.53299	0.72174
			676.926	0.53357	0.72233
			674.998	0.53414	0.7229
			673.069	0.5347	0.72358
			671.14	0.53512	0.72419
			669.212	0.53538	0.72468
			667.283	0.53557	0.72505
			665.355	0.53576	0.72529
			663.426	0.53587	0.72529
			661.498	0.53576	0.72497
			659.569	0.53533	0.72437
			657.64	0.53444	0.72338
			655.712	0.53292	0.72167
			653.783	0.53097	0.71941
			651.855	0.52889	0.71698
			649.926	0.52663	0.7143
			647.998	0.52406	0.71119
			646.069	0.52116	0.70774
			644.141	0.51799	0.70409
			642.212	0.51463	0.70028
			640.283	0.51116	0.69627
			638.355	0.50764	0.69203
			636.426	0.50407	0.6876
			634.498	0.50045	0.68309
			632.569	0.49675	0.67871
			630.641	0.49311	0.67464
			628.712	0.48973	0.67107
			626.783	0.48684	0.6681
			624.855	0.4845	0.66572
			622.926	0.48258	0.66383
			620.998	0.48093	0.66235
			619.069	0.47934	0.66114
			617.141	0.47773	0.66004
			615.212	0.47614	0.65894
			613.284	0.47466	0.65781
			611.355	0.47334	0.65673
			609.426	0.47219	0.65583
			607.498	0.47125	0.65522
			605.569	0.47055	0.65499
			603.641	0.47015	0.65507
			601.712	0.47001	0.65531
			599.784	0.47007	0.65557
			597.855	0.47019	0.65578
			595.926	0.47022	0.65587
			593.998	0.47003	0.65574
			592.069	0.46957	0.65532
			590.141	0.46883	0.65459
			588.212	0.4679	0.6536
			586.284	0.46688	0.65248
			584.355	0.46587	0.65134
			582.426	0.46492	0.65027
			580.498	0.46405	0.64929
			578.569	0.46329	0.64839
			576.641	0.46263	0.64763
			574.712	0.46209	0.64703
			572.784	0.46164	0.64657
			570.855	0.46126	0.64613
			568.927	0.46085	0.64558
			566.998	0.46029	0.64484
			565.069	0.45948	0.64387
			563.141	0.45845	0.64272
			561.212	0.45726	0.64143
			559.284	0.45595	0.63997
			557.355	0.45455	0.63832
			555.427	0.45305	0.63645
			553.498	0.45142	0.63441
			551.569	0.44966	0.63224
			549.641	0.44777	0.62991
			547.712	0.44579	0.62734
			545.784	0.44374	0.62445
			543.855	0.44159	0.62123
			541.927	0.4393	0.61768
			539.998	0.43682	0.61385
			538.069	0.43414	0.60977
			536.141	0.4313	0.60551
			534.212	0.42842	0.60121
			532.284	0.42572	0.59705
			530.355	0.42333	0.59323
			528.427	0.42139	0.58995
			526.498	0.41993	0.58738
			524.57	0.41898	0.58564
			522.641	0.41855	0.5848
			520.712	0.41866	0.58487
			518.784	0.41927	0.5858
			516.855	0.42029	0.58739
			514.927	0.4215	0.5894
			512.998	0.42265	0.5916
			511.07	0.42351	0.59371
			509.141	0.42391	0.59548
			507.212	0.42375	0.59664
			505.284	0.42298	0.59702
			503.355	0.42152	0.59654
			501.427	0.41925	0.59512
			499.498	0.41606	0.5927
			497.57	0.41189	0.58924
			495.641	0.40678	0.58465
			493.712	0.40075	0.57878
			491.784	0.39375	0.57159
			489.855	0.38572	0.56305
			487.927	0.37658	0.55318
			485.998	0.36641	0.54205
			484.07	0.35538	0.52984
			482.141	0.3438	0.51683
			480.213	0.33206	0.50341
			478.284	0.32064	0.49006
			476.355	0.31	0.47736
			474.427	0.30054	0.46589
			472.498	0.29259	0.45614
			470.57	0.2863	0.44844
			468.641	0.28177	0.44293
			466.713	0.27895	0.43958
			464.784	0.27763	0.43815
			462.855	0.27747	0.43822
			460.927	0.27809	0.43937
			458.998	0.27925	0.44125
			457.07	0.28078	0.44362
			455.141	0.28267	0.44634
			453.213	0.28495	0.44938
			451.284	0.28767	0.45282
			449.356	0.29088	0.45675
			447.427	0.29456	0.46116
			445.498	0.29864	0.46597
			443.57	0.30301	0.47107
			441.641	0.30756	0.47632
			439.713	0.31218	0.48154
			437.784	0.31685	0.48669
			435.856	0.32149	0.49172
			433.927	0.32603	0.49654
			431.998	0.33035	0.5011
			430.07	0.33441	0.50542
			428.141	0.33836	0.50968
			426.213	0.34235	0.51406
			424.284	0.34637	0.51845
			422.356	0.35036	0.52275
			420.427	0.3543	0.52709
			418.498	0.35825	0.5316
			416.57	0.36231	0.53641
			414.641	0.36663	0.5415
			412.713	0.37122	0.54668
			410.784	0.37577	0.55164
			408.856	0.37577	0.55164
			406.927	0.37577	0.55164
			404.999	0.37577	0.55164
			403.07	0.37577	0.55164
			401.141	0.37577	0.55164
			399.213	0.37577	0.55164
