# Supplementary material for: Study on the adsorption of nitrogen and phosphorus from biogas slurry by NaCl-modified zeolite
Source: PLoS One. 2017 May 19;12(5):e0176109. doi: 10.1371/journal.pone.0176109 (PMC5438112; doi:10.1371/journal.pone.0176109)
Supplement: S3 Fig — (A)Effect of pH. (B) Effect of reaction time on removal efficiency of NH4+-N and PO43−-P by NaCl-modified zeolite (1 g/100 ml). (C) Effect of dosage on removal efficiency of NH4+-N and PO43−-P by NaCl-modified zeolite (1 g/100 ml). (XLSX) [file pone.0176109.s003.xlsx]

## Sheet: Sheet1
		Effect of pH
	pH	PO43--P	NH4+-N
	6	72.5	70.49
	7	80.5	81.47
	8	90.3	92.13
	9	82.95	85.39
	10	82.25	79.02

## Sheet: Sheet2
			Effect of dosage on removal efficiency
		dosage	NH4+-N	PO43--P
		0.1	5.19	72.16
		0.3	16.47	75.72
		0.5	27.68	77.71
		1	53.83	81.68
		1.5	67.12	83.67
		2	75.42	85.66
		2.5	83.73	87.65
		3	90.37	91.63
		4	93.27	91.63
		5	94.94	91.63

## Sheet: Sheet3
			Time	NH4+-N	time	PO43--P
			0	0	0	0
			10	79.2	10	63.57
			20	82.54	20	67.53
			30	83.88	30	71.49
			60	85.22	60	71.49
			120	86.89	120	75.44
			180	88.23	180	83.37
			300	89.9	300	87.33
			360	91.24	360	87.33
			480	91.24	480	87.33
			600	91.91	600	87.33
			1440	92.58	1440	87.33
